# Supplementary material for: 4-Chloro-N-(3,5-dichloro­phenyl)benzene­sulfonamide
Source: Acta Crystallogr Sect E Struct Rep Online. 2011 Apr 29;67(Pt 5):o1219. doi: 10.1107/S160053681101470X (PMC3089164; doi:10.1107/S160053681101470X)
Supplement: Supplementary file 2 [file e-67-o1219-Isup2.hkl]

# 
# h,k,l, Fc-squared, Fo-squared, sigma(Fo-squared) and status flag 
# 
data_I
_shelx_title ' S57 P-1' 
_shelx_refln_list_code          4 
_shelx_F_calc_maximum      170.76 
_exptl_crystal_F_000       340.00 
_reflns_d_resolution_high  0.8000 
 
loop_ 
 _symmetry_equiv_pos_as_xyz 
 'x, y, z' 
 '-x, -y, -z' 
 
_cell_length_a     4.9350 
_cell_length_b    11.6300 
_cell_length_c    13.1150 
_cell_angle_alpha 113.520 
_cell_angle_beta   90.490 
_cell_angle_gamma  96.500 
 
_shelx_F_squared_multiplier     1.000 
 
loop_ 
 _refln_index_h 
 _refln_index_k 
 _refln_index_l 
 _refln_F_squared_calc 
 _refln_F_squared_meas 
 _refln_F_squared_sigma 
 _refln_observed_status 
   1   0   0        3.95        3.87      0.61 o 
   2   0   0      999.65      991.77      6.68 o 
   3   0   0      112.63      115.13      1.74 o 
   4   0   0      153.68      161.68      5.08 o 
   5   0   0       12.06        9.84      3.11 o 
   6   0   0       20.04       29.24      4.20 o 
  -6   1   0       10.40        9.11      3.34 o 
  -5   1   0       44.17       39.96      3.92 o 
  -4   1   0       28.54       27.64      4.37 o 
  -3   1   0       53.40       52.79      3.94 o 
  -2   1   0      219.38      238.02      1.72 o 
  -1   1   0      562.19      556.76      4.54 o 
   1   1   0     2316.72     2336.27      5.01 o 
   2   1   0      193.71      222.66      2.47 o 
   3   1   0      192.22      191.16      2.71 o 
   4   1   0       62.90       63.31      3.81 o 
   5   1   0       59.28       53.80      4.42 o 
   6   1   0       27.79       29.92      4.05 o 
  -6   2   0       35.99       44.94      4.62 o 
  -5   2   0      165.35      166.27      4.17 o 
  -4   2   0      422.76      413.24      5.19 o 
  -3   2   0       88.26       87.44      1.61 o 
  -2   2   0      293.95      308.85      4.57 o 
  -1   2   0     1377.69     1450.22      6.14 o 
   0   2   0       19.29       21.84      1.25 o 
   1   2   0    29158.87    25130.73    215.26 o 
   2   2   0     1430.68     1476.71      6.53 o 
   3   2   0      382.91      384.21     11.87 o 
   4   2   0       13.41       13.61      2.92 o 
   5   2   0       89.10       93.40      5.01 o 
  -6   3   0       71.01       69.41      3.69 o 
  -5   3   0       41.45       38.47      6.70 o 
  -4   3   0       81.08       74.00      2.62 o 
  -3   3   0       34.69       36.56      1.25 o 
  -2   3   0        1.52        0.85      0.79 o 
  -1   3   0     5174.18     5317.72     24.09 o 
   0   3   0      489.42      519.93      4.55 o 
   1   3   0     1799.41     1889.60      6.44 o 
   2   3   0      103.05       97.41      2.23 o 
   3   3   0       15.04       16.97      1.69 o 
   4   3   0       49.99       55.80      3.83 o 
   5   3   0       33.31       46.82      4.09 o 
  -6   4   0        0.49       -2.31      2.43 o 
  -5   4   0       74.99       81.36      3.08 o 
  -4   4   0      261.89      257.95      4.20 o 
  -3   4   0      419.23      409.93      5.42 o 
  -2   4   0      595.64      599.58      3.36 o 
  -1   4   0      131.63      141.53      1.64 o 
   0   4   0     1983.19     1943.41      9.91 o 
   1   4   0      108.01      123.15      2.04 o 
   2   4   0     4725.94     4682.63     13.18 o 
   3   4   0       58.25       62.60      2.33 o 
   4   4   0      155.66      151.47      5.45 o 
   5   4   0        6.53        8.03      3.42 o 
  -5   5   0       28.68       25.66      3.33 o 
  -4   5   0        4.29        3.65      2.36 o 
  -3   5   0       73.68       66.01      1.62 o 
  -2   5   0       82.32       74.71      6.36 o 
  -1   5   0      455.78      476.83      3.08 o 
   0   5   0      467.89      446.56      5.58 o 
   1   5   0     2009.01     2113.85      8.42 o 
   2   5   0      103.48      111.97      2.54 o 
   3   5   0       29.78       29.54      3.08 o 
   4   5   0       20.39       14.90      2.17 o 
   5   5   0        5.14        7.16      3.37 o 
  -5   6   0        3.97        4.58      2.71 o 
  -4   6   0       14.73       12.65      2.68 o 
  -3   6   0      407.77      413.79      4.80 o 
  -2   6   0      310.78      289.50      3.70 o 
  -1   6   0        0.43        1.37      0.91 o 
   0   6   0      549.22      579.32      4.38 o 
   1   6   0      436.42      402.06     12.49 o 
   2   6   0       15.27       16.69      2.70 o 
   3   6   0      718.55      703.90      9.37 o 
   4   6   0        0.27       -0.37      1.97 o 
   5   6   0       51.77       66.95      5.06 o 
  -5   7   0        8.98        3.34      2.45 o 
  -4   7   0       69.32       54.63      4.96 o 
  -3   7   0      227.32      233.07      4.06 o 
  -2   7   0      398.45      396.58      4.52 o 
  -1   7   0       40.16       41.36      1.52 o 
   0   7   0      337.74      333.04      3.69 o 
   1   7   0      260.75      261.26      5.87 o 
   2   7   0      446.10      450.58      7.84 o 
   3   7   0        7.74        3.77      2.24 o 
   4   7   0       59.55       59.54      5.36 o 
  -5   8   0        0.51       -1.50      2.40 o 
  -4   8   0       87.06       85.62      3.23 o 
  -3   8   0        1.80        3.51      1.56 o 
  -2   8   0       13.13       11.62      2.51 o 
  -1   8   0      485.16      474.35      4.99 o 
   0   8   0       89.82       94.29      2.01 o 
   1   8   0        4.15        4.53      3.09 o 
   2   8   0       34.24       38.13      4.04 o 
   3   8   0        7.27        8.91      3.44 o 
   4   8   0      107.97       80.81      4.68 o 
  -5   9   0       78.08       87.84      4.99 o 
  -4   9   0        1.08       -0.03      4.26 o 
  -3   9   0        7.98        3.24      1.84 o 
  -2   9   0       77.15       85.67      2.66 o 
  -1   9   0      882.73      885.40      5.69 o 
   0   9   0        1.75        1.50      1.80 o 
   1   9   0       37.91       36.58      2.35 o 
   2   9   0       37.51       41.26      4.00 o 
   3   9   0       85.81       79.60      5.11 o 
  -4  10   0       12.42       13.16      2.95 o 
  -3  10   0       14.83       14.13      2.17 o 
  -2  10   0       37.31       39.66      2.19 o 
  -1  10   0        9.20       10.48      2.46 o 
   0  10   0       59.87       61.71      3.86 o 
   1  10   0       71.43       62.12      2.68 o 
   2  10   0        5.16        5.52      3.63 o 
   3  10   0        0.96       -3.41      3.41 o 
  -4  11   0       40.23       43.77      2.70 o 
  -3  11   0        1.28       -0.15      1.76 o 
  -2  11   0        0.16        0.99      2.63 o 
  -1  11   0       93.84       96.09      3.38 o 
   0  11   0      363.09      371.48     11.03 o 
   1  11   0        4.63        3.88      2.60 o 
   2  11   0        0.64       -0.01      3.39 o 
  -3  12   0        9.17       16.30      3.71 o 
  -2  12   0        0.33        0.19      3.38 o 
  -1  12   0        0.02        1.15      2.68 o 
   0  12   0       11.39       11.88      2.33 o 
   1  12   0       13.25       17.27      3.89 o 
  -2  13   0        8.34        9.61      3.13 o 
  -1  13   0       12.27       10.27      3.02 o 
   0  13   0       12.80        9.20      2.43 o 
  -1 -13   1       36.43       32.15      4.10 o 
   0 -13   1       25.83       25.27      3.07 o 
   1 -13   1        0.21       -0.76      3.05 o 
   2 -13   1       50.42       50.80      4.30 o 
  -2 -12   1       36.09       26.80      4.26 o 
  -1 -12   1       43.80       42.77      5.61 o 
   0 -12   1        3.39        3.48      2.00 o 
   1 -12   1       19.35       21.69      3.43 o 
   2 -12   1      124.71      125.84      5.68 o 
   3 -12   1        9.87       13.09      6.49 o 
  -3 -11   1        3.62       -1.12      3.40 o 
  -2 -11   1      132.95      124.30      6.02 o 
  -1 -11   1       47.57       46.46      2.75 o 
   0 -11   1       64.25       63.01      2.93 o 
   1 -11   1       49.78       49.20      2.73 o 
   2 -11   1       15.11       18.02      4.39 o 
   3 -11   1       21.35       25.71      5.18 o 
   4 -11   1      152.00      174.99      8.36 o 
  -3 -10   1       44.19       37.10      4.25 o 
  -2 -10   1       20.88       25.23      3.69 o 
  -1 -10   1       14.39       12.52      3.39 o 
   0 -10   1      110.66      121.14      3.53 o 
   1 -10   1       42.65       41.76      1.87 o 
   2 -10   1       13.90       16.53      1.87 o 
   3 -10   1      126.03      130.54      3.58 o 
   4 -10   1       11.70       15.10      2.03 o 
  -4  -9   1        2.71        7.19      3.43 o 
  -3  -9   1       13.00        9.53      3.47 o 
  -2  -9   1       17.84       21.17      3.66 o 
  -1  -9   1      639.85      634.26      9.59 o 
   0  -9   1      478.70      456.70     15.20 o 
   1  -9   1       14.78       16.34      1.45 o 
   2  -9   1      144.73      143.39      6.40 o 
   3  -9   1        0.23        0.05      1.85 o 
   4  -9   1       26.23       28.41      6.75 o 
   5  -9   1      100.91      120.22      5.75 o 
  -4  -8   1        2.72        5.92      3.49 o 
  -3  -8   1       43.28       40.33      3.73 o 
  -2  -8   1       86.98       80.15      4.44 o 
  -1  -8   1      143.94      142.69      4.95 o 
   0  -8   1        0.22        1.87      1.38 o 
   1  -8   1       18.26       19.78      1.32 o 
   2  -8   1      254.05      239.75      3.83 o 
   3  -8   1       21.70       18.45      1.73 o 
   4  -8   1        8.44        5.96      1.72 o 
   5  -8   1        0.05        4.17      2.92 o 
  -4  -7   1       53.54       47.08      2.73 o 
  -3  -7   1        8.66        3.62      2.79 o 
  -2  -7   1      210.75      215.19      3.59 o 
  -1  -7   1       34.74       31.96      3.44 o 
   0  -7   1     2927.36     2883.73     15.66 o 
   1  -7   1     1093.26     1083.86     14.78 o 
   2  -7   1       19.07       18.05      1.63 o 
   3  -7   1      249.31      238.07      3.87 o 
   4  -7   1       21.47       23.11      3.03 o 
   5  -7   1       10.18       12.48      2.96 o 
  -5  -6   1        1.12       -0.47      3.44 o 
  -4  -6   1        1.95        3.25      2.47 o 
  -3  -6   1        3.68        4.84      3.02 o 
  -2  -6   1       11.85       10.74      1.58 o 
  -1  -6   1       49.50       52.19      1.69 o 
   0  -6   1       71.41       43.37     16.12 o 
   1  -6   1        5.87        6.81      1.49 o 
   2  -6   1      107.92       94.05      6.15 o 
   3  -6   1      668.89      642.85      5.74 o 
   4  -6   1      142.37      140.22      5.01 o 
   5  -6   1        1.07       -1.25      2.39 o 
  -5  -5   1       90.57       89.25      5.63 o 
  -4  -5   1      139.79      163.14      4.93 o 
  -3  -5   1      347.34      334.49     13.94 o 
  -2  -5   1        8.85       10.62      1.51 o 
  -1  -5   1     1690.37     1661.51      6.82 o 
   0  -5   1       14.94       11.54      2.14 o 
   1  -5   1     2949.56     2925.91     12.10 o 
   2  -5   1     2959.73     3032.28      7.44 o 
   3  -5   1       52.90       49.20      1.48 o 
   4  -5   1       58.63       57.22      2.39 o 
   5  -5   1       20.42       13.91      3.21 o 
  -5  -4   1        0.01       -0.92      2.85 o 
  -4  -4   1        6.52       10.45      2.96 o 
  -3  -4   1        0.46       -0.66      1.57 o 
  -2  -4   1      113.47      113.04      2.44 o 
  -1  -4   1      489.72      501.31      3.65 o 
   0  -4   1      475.47      450.83      4.73 o 
   1  -4   1      638.45      705.48      3.71 o 
   2  -4   1      203.50      205.34      2.03 o 
   3  -4   1      188.04      180.42      2.30 o 
   4  -4   1      193.36      185.60      5.66 o 
   5  -4   1       79.57       84.10      3.12 o 
   6  -4   1       18.80       12.60      2.15 o 
  -5  -3   1       24.07       23.96      3.92 o 
  -4  -3   1      251.49      277.17      6.82 o 
  -3  -3   1      668.33      633.64      8.14 o 
  -2  -3   1     2578.97     2688.26     21.04 o 
  -1  -3   1      325.88      367.18      2.93 o 
   0  -3   1     4381.07     4283.89     11.79 o 
   1  -3   1      211.31      198.35      1.38 o 
   2  -3   1     1397.37     1328.72      7.86 o 
   3  -3   1      569.48      550.20      6.52 o 
   4  -3   1       10.29        6.29      1.64 o 
   5  -3   1        3.12        3.58      2.02 o 
   6  -3   1        0.01        0.32      2.53 o 
  -5  -2   1       70.10       67.06      4.69 o 
  -4  -2   1       13.60       17.58      3.41 o 
  -3  -2   1        0.38        0.22      1.35 o 
  -2  -2   1      111.95      124.20      1.75 o 
  -1  -2   1      728.85      721.12     11.31 o 
   0  -2   1        5.12        8.21      1.19 o 
   1  -2   1     7035.65     6813.42     38.48 o 
   2  -2   1        2.89        5.00      0.68 o 
   3  -2   1       91.51       81.42      3.21 o 
   4  -2   1      305.61      316.31      4.61 o 
   5  -2   1       44.01       42.19      3.95 o 
   6  -2   1        1.44        4.22      3.10 o 
  -6  -1   1        0.82       -3.17      3.89 o 
  -5  -1   1       23.00       29.66      3.60 o 
  -4  -1   1      248.43      242.71      6.16 o 
  -3  -1   1      345.63      338.13      3.07 o 
  -2  -1   1     1321.20     1226.53      5.58 o 
  -1  -1   1     1949.25     1987.44      5.04 o 
   1  -1   1     1842.20     1804.94      4.95 o 
   2  -1   1      330.62      302.65      1.90 o 
   3  -1   1      527.79      503.34      5.44 o 
   4  -1   1       84.62       78.86      2.99 o 
   5  -1   1      103.21       98.76      3.40 o 
   6  -1   1        8.71        5.93      4.02 o 
  -6   0   1       28.07       23.55      4.08 o 
  -5   0   1        5.04        4.70      2.95 o 
  -4   0   1       47.56       48.49      3.47 o 
  -3   0   1      666.01      696.21      5.07 o 
  -2   0   1      570.40      562.96      4.04 o 
  -1   0   1       65.03       55.86      1.32 o 
   1   0   1      103.96      112.46      1.09 o 
   2   0   1      661.10      650.51     10.78 o 
   3   0   1      238.08      246.49      3.30 o 
   4   0   1      181.78      177.20     12.66 o 
   5   0   1      151.05      166.99      6.08 o 
   6   0   1        2.03        1.77      3.98 o 
  -6   1   1       85.72       89.52      5.69 o 
  -5   1   1        5.23        4.33      2.81 o 
  -4   1   1      145.51      147.95      5.02 o 
  -3   1   1      887.73      878.20      5.30 o 
  -2   1   1      132.58      135.95      1.88 o 
  -1   1   1     5310.97     5401.72     35.29 o 
   0   1   1      173.02      137.04     58.28 o 
   1   1   1     3089.31     3125.14     13.52 o 
   2   1   1     1554.45     1615.82     19.83 o 
   3   1   1       17.37       17.98      2.98 o 
   4   1   1       70.93       62.26      3.96 o 
   5   1   1       12.80       13.36      3.06 o 
  -6   2   1        6.77        2.64      2.90 o 
  -5   2   1       54.96       56.28      2.88 o 
  -4   2   1        7.02        5.82      1.61 o 
  -3   2   1        5.45        5.16      0.88 o 
  -2   2   1      106.30      112.37      1.53 o 
  -1   2   1    10182.87    10228.17     48.00 o 
   0   2   1       43.29       45.41      1.31 o 
   1   2   1       12.91        9.68      0.67 o 
   2   2   1       12.54       12.47      1.33 o 
   3   2   1      135.58      138.58      2.69 o 
   4   2   1        9.60       12.47      2.90 o 
   5   2   1       26.25       30.01      4.17 o 
  -6   3   1       41.87       41.17      4.08 o 
  -5   3   1      160.78      155.53      7.01 o 
  -4   3   1       38.70       36.58      2.12 o 
  -3   3   1       30.30       34.34      1.19 o 
  -2   3   1     4523.17     4543.93      9.53 o 
  -1   3   1      339.05      361.73      1.97 o 
   0   3   1     1223.57     1223.88      3.62 o 
   1   3   1     1224.02     1328.95      5.63 o 
   2   3   1     3117.62     3182.57     11.30 o 
   3   3   1        5.47        8.43      1.76 o 
   4   3   1       11.15        7.42      3.07 o 
   5   3   1       18.16       16.45      3.88 o 
  -6   4   1       18.80       24.27      3.55 o 
  -5   4   1       22.33       18.09      2.63 o 
  -4   4   1        7.27        7.00      1.63 o 
  -3   4   1        0.02       -0.08      0.89 o 
  -2   4   1        0.47        1.71      0.60 o 
  -1   4   1      235.61      227.86      1.80 o 
   0   4   1     1200.35     1120.26     11.87 o 
   1   4   1     1536.44     1574.83      8.46 o 
   2   4   1       64.51       65.33      3.31 o 
   3   4   1       18.23       16.34      1.80 o 
   4   4   1        3.79        6.31      2.87 o 
   5   4   1        0.30        0.70      3.52 o 
  -5   5   1       55.17       57.64      4.07 o 
  -4   5   1       91.90       86.69      4.06 o 
  -3   5   1       11.41       12.93      1.50 o 
  -2   5   1     1299.84     1323.99     10.84 o 
  -1   5   1     1169.61     1146.31      5.75 o 
   0   5   1       22.80       24.75      1.84 o 
   1   5   1      607.08      596.85      3.59 o 
   2   5   1      129.19      164.77     23.60 o 
   3   5   1     1009.97      991.84      7.62 o 
   4   5   1        9.18       15.96      4.17 o 
   5   5   1       33.26       32.98      4.42 o 
  -5   6   1       56.13       63.51      4.32 o 
  -4   6   1        5.34        7.21      1.67 o 
  -3   6   1      341.03      335.08      4.42 o 
  -2   6   1       25.25       24.05      2.14 o 
  -1   6   1      105.87      105.59      2.09 o 
   0   6   1      294.33      300.08      2.75 o 
   1   6   1      221.11      211.73      2.38 o 
   2   6   1      144.27      137.39      5.56 o 
   3   6   1       18.09       23.04      3.48 o 
   4   6   1       15.90       11.49      2.07 o 
  -5   7   1       28.96       22.66      3.03 o 
  -4   7   1       22.62       23.05      1.92 o 
  -3   7   1       62.26       59.82      2.47 o 
  -2   7   1      335.77      347.57      4.31 o 
  -1   7   1      397.23      396.82      4.69 o 
   0   7   1        0.64        3.14      1.83 o 
   1   7   1       16.78       12.88      1.67 o 
   2   7   1      323.31      309.95      6.88 o 
   3   7   1       64.22       62.53      4.12 o 
   4   7   1      255.43      244.27      4.99 o 
  -5   8   1        0.26       -1.57      2.69 o 
  -4   8   1      143.42      151.10      3.78 o 
  -3   8   1        8.37       10.58      3.09 o 
  -2   8   1       64.13       63.09      2.31 o 
  -1   8   1      308.14      299.50      3.30 o 
   0   8   1       60.77       58.83      2.54 o 
   1   8   1        1.54        1.04      1.65 o 
   2   8   1       15.16       18.73      3.98 o 
   3   8   1        6.43        5.28      3.04 o 
   4   8   1        3.39       -3.25      3.33 o 
  -4   9   1        1.48       -1.14      1.73 o 
  -3   9   1       98.60      104.72      3.16 o 
  -2   9   1       40.46       44.22      3.22 o 
  -1   9   1      276.74      268.05      5.91 o 
   0   9   1      409.52      398.34      9.15 o 
   1   9   1       12.69       13.39      2.03 o 
   2   9   1       20.89       29.68      4.08 o 
   3   9   1      136.50      141.43      6.31 o 
  -4  10   1       17.32       14.93      2.22 o 
  -3  10   1       14.15       13.74      3.37 o 
  -2  10   1       52.54       57.66      3.98 o 
  -1  10   1       10.29        6.10      2.16 o 
   0  10   1       39.93       35.84      2.48 o 
   1  10   1        8.30       11.55      4.21 o 
   2  10   1        2.80        8.10      3.86 o 
   3  10   1        0.12       -1.80      3.34 o 
  -3  11   1        4.03        0.79      2.89 o 
  -2  11   1      230.45      241.17      7.10 o 
  -1  11   1       51.31       50.92      2.75 o 
   0  11   1       41.29       45.01      4.28 o 
   1  11   1      114.70      129.41      5.97 o 
   2  11   1        9.93        7.10      3.95 o 
  -2  12   1        0.05       -3.22      3.22 o 
  -1  12   1        0.41        7.92      3.12 o 
   0  12   1        0.02        3.53      2.18 o 
   1  12   1        1.35        6.42      3.60 o 
  -1 -13   2        3.43        2.46      1.82 o 
   0 -13   2        1.36       -2.11      2.11 o 
   1 -13   2       21.18       13.80      3.34 o 
   2 -13   2       15.74       12.34      3.49 o 
  -2 -12   2       32.09       29.74      3.98 o 
  -1 -12   2       63.62       63.42      4.78 o 
   0 -12   2      210.48      205.46     12.88 o 
   1 -12   2      211.96      220.79      6.71 o 
   2 -12   2       84.77       95.85      3.60 o 
   3 -12   2        4.08        3.95      3.40 o 
  -3 -11   2        1.18        5.25      3.90 o 
  -2 -11   2        2.94       -2.64      3.32 o 
  -1 -11   2       78.63       77.84      4.85 o 
   0 -11   2        9.71        8.10      3.54 o 
   1 -11   2        2.31        1.30      1.59 o 
   2 -11   2        6.30        2.82      1.80 o 
   3 -11   2       71.20       68.00      3.66 o 
   4 -11   2        7.35        4.57      1.86 o 
  -3 -10   2      152.15      157.41      6.34 o 
  -2 -10   2       24.52       17.41      3.41 o 
  -1 -10   2       14.68       15.11      3.65 o 
   0 -10   2      360.81      354.35      4.77 o 
   1 -10   2      612.60      605.66      5.98 o 
   2 -10   2      114.08      114.34      3.23 o 
   3 -10   2       77.60       82.92      2.96 o 
   4 -10   2        1.30        1.17      1.74 o 
  -4  -9   2       27.47       16.19      3.27 o 
  -3  -9   2        6.57        6.64      3.43 o 
  -2  -9   2       64.82       66.55      4.60 o 
  -1  -9   2       28.66       31.46      3.82 o 
   0  -9   2      253.84      261.79      6.01 o 
   1  -9   2      386.74      382.78      4.51 o 
   2  -9   2       16.31       17.20      1.81 o 
   3  -9   2       37.88       33.11      2.15 o 
   4  -9   2      201.10      208.77      6.46 o 
   5  -9   2        4.03       -0.38      2.77 o 
  -4  -8   2       96.43      102.46      4.85 o 
  -3  -8   2        2.00        2.32      3.18 o 
  -2  -8   2      304.24      278.50      6.63 o 
  -1  -8   2      102.50       89.27      4.21 o 
   0  -8   2       16.97       19.39      2.89 o 
   1  -8   2      144.39      140.34      4.25 o 
   2  -8   2      967.99      981.31     13.15 o 
   3  -8   2      104.04       97.14      6.07 o 
   4  -8   2       11.66       15.01      3.06 o 
   5  -8   2       11.97       12.66      3.18 o 
  -4  -7   2       18.87       15.76      3.05 o 
  -3  -7   2       18.71       13.40      1.89 o 
  -2  -7   2       29.78       40.66     10.06 o 
  -1  -7   2      683.10      676.02     15.26 o 
   0  -7   2      475.00      455.57      6.47 o 
   1  -7   2      218.16      228.63      3.13 o 
   2  -7   2      508.73      518.56      7.26 o 
   3  -7   2        3.21        2.24      1.50 o 
   4  -7   2       45.83       48.51      3.65 o 
   5  -7   2      119.35      123.63      5.36 o 
  -5  -6   2       40.56       32.98      4.11 o 
  -4  -6   2       41.95       47.19      4.57 o 
  -3  -6   2      344.01      340.95      4.72 o 
  -2  -6   2      121.98      119.97      3.70 o 
  -1  -6   2      687.59      648.30      4.64 o 
   0  -6   2        3.49        3.23      2.08 o 
   1  -6   2       18.75       11.72      1.18 o 
   2  -6   2       52.69       60.23      1.55 o 
   3  -6   2      422.71      407.34     11.08 o 
   4  -6   2      166.35      158.40      5.22 o 
   5  -6   2        5.69        7.71      2.60 o 
  -5  -5   2        1.88        3.63      3.61 o 
  -4  -5   2        2.77        2.19      1.78 o 
  -3  -5   2       43.36       41.87      2.15 o 
  -2  -5   2        5.59        5.62      1.52 o 
  -1  -5   2      757.49      597.84    105.73 o 
   0  -5   2     1729.77     1637.78      9.63 o 
   1  -5   2     1395.71     1291.10     13.46 o 
   2  -5   2       21.89       18.75      3.33 o 
   3  -5   2      233.19      229.39      2.61 o 
   4  -5   2      112.05      115.33      3.39 o 
   5  -5   2        2.74        3.55      1.88 o 
  -5  -4   2       61.37       63.20      4.90 o 
  -4  -4   2       20.16       15.33      2.92 o 
  -3  -4   2       41.21       33.46      2.14 o 
  -2  -4   2      841.23      789.16      9.00 o 
  -1  -4   2      149.71      147.63      1.79 o 
   0  -4   2     1566.22     1558.27      8.17 o 
   1  -4   2        5.77        7.98      0.63 o 
   2  -4   2      523.20      495.91      3.86 o 
   3  -4   2      160.08      171.68      2.35 o 
   4  -4   2       98.16      100.64      3.05 o 
   5  -4   2      146.40      143.51      6.29 o 
   6  -4   2       12.13        9.41      5.19 o 
  -5  -3   2       46.72       55.12      4.71 o 
  -4  -3   2        5.56        5.94      2.96 o 
  -3  -3   2       39.37       38.09      1.51 o 
  -2  -3   2        2.00        1.95      1.13 o 
  -1  -3   2      187.32      214.73      6.96 o 
   0  -3   2      519.38      527.87      4.39 o 
   1  -3   2     5585.97     5477.21     43.85 o 
   2  -3   2     1488.73     1372.98      6.26 o 
   3  -3   2        5.29        6.51      1.31 o 
   4  -3   2       38.95       40.05      2.19 o 
   5  -3   2       85.59       90.71      3.30 o 
   6  -3   2       28.04       26.58      2.74 o 
  -5  -2   2        5.58        4.84      3.33 o 
  -4  -2   2      220.77      220.48      6.07 o 
  -3  -2   2        6.14        3.73      1.17 o 
  -2  -2   2      431.03      446.70      4.48 o 
  -1  -2   2      108.99       97.07      2.41 o 
   0  -2   2     1641.10     1676.73      4.40 o 
   1  -2   2     3953.05     3927.97     15.64 o 
   2  -2   2       59.75       58.62      1.22 o 
   3  -2   2      198.05      180.07      3.02 o 
   4  -2   2      158.82      156.51      4.04 o 
   5  -2   2       30.64       34.75      7.51 o 
   6  -2   2       76.93       83.61      5.58 o 
  -6  -1   2        0.66        1.45      3.38 o 
  -5  -1   2       51.38       51.71      3.97 o 
  -4  -1   2      201.20      201.28      4.03 o 
  -3  -1   2      338.70      317.65      2.94 o 
  -2  -1   2      411.92      400.61      3.27 o 
  -1  -1   2       60.02       62.03      2.44 o 
   0  -1   2      777.13      761.09      2.82 o 
   1  -1   2       96.06      103.46      3.54 o 
   2  -1   2      790.43      771.02      4.05 o 
   3  -1   2      711.26      696.67      5.54 o 
   4  -1   2        3.02        4.19      1.53 o 
   5  -1   2       26.79       31.62      2.41 o 
   6  -1   2       57.26       70.66      5.31 o 
  -6   0   2       42.68       55.52      5.00 o 
  -5   0   2      106.56      101.92      5.08 o 
  -4   0   2       11.31       12.24      2.02 o 
  -3   0   2     1196.50     1186.47      5.15 o 
  -2   0   2      279.81      256.58      2.54 o 
  -1   0   2      533.15      535.62      4.29 o 
   0   0   2     3856.91     3971.89     25.45 o 
   1   0   2       47.95       54.33      0.89 o 
   2   0   2     1615.85     1546.90      7.39 o 
   3   0   2      247.70      230.19      2.40 o 
   4   0   2       47.38       42.91      2.27 o 
   5   0   2       32.80       33.14      3.61 o 
   6   0   2        3.36        7.82      3.67 o 
  -6   1   2        0.00       -0.01      3.06 o 
  -5   1   2        1.13        0.79      2.70 o 
  -4   1   2       56.01       64.77      2.73 o 
  -3   1   2      172.79      168.89      2.55 o 
  -2   1   2        0.72        2.06      1.04 o 
  -1   1   2     6190.86     6302.58     45.31 o 
   0   1   2       76.65       79.25      0.98 o 
   1   1   2      903.26      901.77      4.25 o 
   2   1   2       18.56       23.96      1.57 o 
   3   1   2      116.01      132.86     10.33 o 
   4   1   2        4.49        6.58      2.58 o 
   5   1   2       11.06        6.70      3.24 o 
  -6   2   2        7.28        3.37      3.40 o 
  -5   2   2       27.86       26.68      3.57 o 
  -4   2   2       28.24       31.23      2.73 o 
  -3   2   2      101.92       94.24      1.65 o 
  -2   2   2     2320.15     2426.37      9.48 o 
  -1   2   2      103.72      101.53      1.37 o 
   0   2   2     2179.92     2212.89     11.37 o 
   1   2   2      753.92      800.72      7.82 o 
   2   2   2      100.97      108.26      2.25 o 
   3   2   2     1094.12     1031.86     18.62 o 
   4   2   2      180.64      177.11      5.65 o 
   5   2   2        1.66        0.29      2.87 o 
  -6   3   2        7.49        3.91      2.83 o 
  -5   3   2       42.65       44.44      2.69 o 
  -4   3   2       27.75       24.84      1.68 o 
  -3   3   2        0.34       -0.37      0.88 o 
  -2   3   2      282.26      294.93      5.04 o 
  -1   3   2      326.44      415.75      4.19 o 
   0   3   2      607.65      592.84      2.44 o 
   1   3   2      650.63      706.78      6.50 o 
   2   3   2      170.82      172.04      2.90 o 
   3   3   2        0.99        1.47      1.47 o 
   4   3   2        1.19        1.37      2.60 o 
   5   3   2        0.01        3.25      2.94 o 
  -5   4   2       57.07       59.49      4.12 o 
  -4   4   2        1.54        0.57      1.53 o 
  -3   4   2      261.95      243.09      3.02 o 
  -2   4   2     1968.41     1980.55      5.63 o 
  -1   4   2     4693.56     4799.57     11.84 o 
   0   4   2       12.01       13.36      0.58 o 
   1   4   2      841.18      809.25     12.72 o 
   2   4   2      521.00      547.61      4.99 o 
   3   4   2        0.21       -1.47      1.68 o 
   4   4   2      198.26      213.18      6.31 o 
   5   4   2       98.38      118.81      6.05 o 
  -5   5   2        2.25        2.90      2.82 o 
  -4   5   2        4.10        2.20      1.46 o 
  -3   5   2      444.54      417.52      3.99 o 
  -2   5   2        8.35        7.88      0.93 o 
  -1   5   2       43.29       43.97      1.10 o 
   0   5   2        1.82        6.43      0.83 o 
   1   5   2        0.32        0.67      0.82 o 
   2   5   2        0.65        2.55      1.77 o 
   3   5   2        2.57        1.90      1.84 o 
   4   5   2        2.32        0.05      1.75 o 
   5   5   2        0.05       -0.94      3.25 o 
  -5   6   2        4.54       10.31      2.98 o 
  -4   6   2      109.41      108.51      7.02 o 
  -3   6   2       54.74       50.90      2.26 o 
  -2   6   2       69.80       64.69      1.62 o 
  -1   6   2      370.59      346.88      4.19 o 
   0   6   2     5015.09     4899.54     32.06 o 
   1   6   2       46.97       41.81      3.03 o 
   2   6   2       95.06      103.30      4.14 o 
   3   6   2      112.30      111.01      3.24 o 
   4   6   2        0.67       -1.51      2.09 o 
  -5   7   2       27.63       30.43      3.55 o 
  -4   7   2       25.95       24.65      2.11 o 
  -3   7   2       57.36       56.84      2.71 o 
  -2   7   2       51.21       43.89      1.79 o 
  -1   7   2      133.26      120.84      2.11 o 
   0   7   2       37.46       33.42      2.06 o 
   1   7   2       65.99       66.81      2.42 o 
   2   7   2       28.69       17.22      3.30 o 
   3   7   2        2.59        7.14      3.14 o 
   4   7   2       12.77        8.85      3.28 o 
  -5   8   2       27.87       39.18      3.98 o 
  -4   8   2      101.42       93.53      3.29 o 
  -3   8   2       44.18       44.75      2.97 o 
  -2   8   2        9.69        7.40      1.48 o 
  -1   8   2        2.79        3.76      1.74 o 
   0   8   2      133.86      122.80      3.20 o 
   1   8   2     1418.34     1394.66      9.78 o 
   2   8   2       28.69       28.03      3.62 o 
   3   8   2        2.13        6.89      3.72 o 
   4   8   2       24.43       19.41      3.73 o 
  -4   9   2        7.10        6.61      3.09 o 
  -3   9   2       19.20       21.48      6.69 o 
  -2   9   2        2.05        4.84      2.76 o 
  -1   9   2       36.84       42.98      2.53 o 
   0   9   2        4.56        4.65      1.93 o 
   1   9   2        0.67        3.55      1.87 o 
   2   9   2       14.00       18.73      3.60 o 
   3   9   2       20.44       26.97      4.49 o 
  -4  10   2       55.40       61.47      4.58 o 
  -3  10   2       45.51       58.33      4.25 o 
  -2  10   2       12.82       10.13      2.80 o 
  -1  10   2        1.08        2.55      2.09 o 
   0  10   2       31.36       34.75      3.47 o 
   1  10   2        6.86        6.73      3.68 o 
   2  10   2      321.77      340.17      8.94 o 
  -3  11   2        1.19        6.93      3.00 o 
  -2  11   2       42.72       45.33      4.42 o 
  -1  11   2       39.41       39.97      2.81 o 
   0  11   2       47.83       51.07      2.94 o 
   1  11   2        0.49        1.01      3.29 o 
   2  11   2        4.46       15.96      4.44 o 
  -2  12   2       34.07       37.33      4.19 o 
  -1  12   2        3.99        2.56      2.75 o 
   0  12   2        0.39        1.73      3.01 o 
   0 -14   3       17.82       18.40      5.26 o 
   1 -14   3        0.01       -2.70      2.70 o 
  -1 -13   3        0.12        2.98      3.75 o 
   0 -13   3       45.24       52.09      4.48 o 
   1 -13   3        1.92       -1.45      3.00 o 
   2 -13   3       23.40       17.14      2.22 o 
   3 -13   3        2.93       -1.96      2.22 o 
  -2 -12   3       18.15       18.55      4.34 o 
  -1 -12   3        1.76        0.11      3.70 o 
   0 -12   3        9.46        8.81      3.30 o 
   1 -12   3      219.71      224.92      5.97 o 
   2 -12   3       33.85       29.11      2.29 o 
   3 -12   3        0.01       -1.46      3.04 o 
  -3 -11   3        1.52       -2.87      3.15 o 
  -2 -11   3      150.81      144.68      5.91 o 
  -1 -11   3       38.63       32.90      3.97 o 
   0 -11   3        0.84        1.70      1.71 o 
   1 -11   3      179.74      176.31      3.66 o 
   2 -11   3       79.03       76.54      2.87 o 
   3 -11   3       24.66       28.53      2.30 o 
   4 -11   3       27.43       28.24      3.86 o 
  -3 -10   3       59.19       58.52      4.50 o 
  -2 -10   3        0.04        0.81      3.27 o 
  -1 -10   3       11.44        8.75      3.25 o 
   0 -10   3        0.35       -1.53      3.02 o 
   1 -10   3       76.80       73.74      3.21 o 
   2 -10   3       98.45      102.57      4.22 o 
   3 -10   3      134.18      136.00      4.31 o 
   4 -10   3        2.49        1.92      2.82 o 
  -4  -9   3        2.42       -2.56      3.04 o 
  -3  -9   3        2.14       -1.69      3.46 o 
  -2  -9   3       83.58       79.58      4.45 o 
  -1  -9   3      617.45      581.70      8.76 o 
   0  -9   3        8.54        4.85      2.82 o 
   1  -9   3      217.37      200.81      5.80 o 
   2  -9   3      500.48      508.75      7.98 o 
   3  -9   3       80.22       83.41      3.45 o 
   4  -9   3       78.37       81.12      4.50 o 
   5  -9   3       62.10       58.31      4.16 o 
  -4  -8   3       47.98       52.44      2.95 o 
  -3  -8   3      249.19      255.05      7.12 o 
  -2  -8   3      127.59      131.95      5.02 o 
  -1  -8   3       38.84       35.88      3.40 o 
   0  -8   3        6.54        7.43      2.52 o 
   1  -8   3      339.43      337.51      3.93 o 
   2  -8   3       24.47       26.90      2.71 o 
   3  -8   3       88.19       88.75      2.70 o 
   4  -8   3       87.85       94.01      4.62 o 
   5  -8   3        2.12        2.44      3.01 o 
  -5  -7   3       30.60       45.43      4.54 o 
  -4  -7   3        4.09        1.26      2.00 o 
  -3  -7   3       86.66       88.41      2.90 o 
  -2  -7   3       13.55       12.82      1.62 o 
  -1  -7   3      413.72      390.72      6.48 o 
   0  -7   3      235.16      236.67      4.86 o 
   1  -7   3       78.87       86.98      2.13 o 
   2  -7   3      825.60      834.55      9.14 o 
   3  -7   3     1096.04     1092.73     24.04 o 
   4  -7   3        6.10        4.33      2.67 o 
   5  -7   3       25.80       24.47      3.19 o 
  -5  -6   3       32.27       33.88      4.08 o 
  -4  -6   3       10.01       14.04      2.36 o 
  -3  -6   3       14.70        7.80      1.92 o 
  -2  -6   3     1063.66     1014.82      8.03 o 
  -1  -6   3      821.40      627.39     99.65 o 
   0  -6   3      125.69      122.99      3.36 o 
   1  -6   3        1.01       -0.74      1.12 o 
   2  -6   3      697.92      703.21      4.74 o 
   3  -6   3       69.61       72.60      1.73 o 
   4  -6   3        0.05        1.82      2.35 o 
   5  -6   3       14.47       19.58      3.34 o 
  -5  -5   3        0.49       -1.65      3.02 o 
  -4  -5   3       26.37       27.17      2.17 o 
  -3  -5   3        5.47        4.02      1.69 o 
  -2  -5   3      951.72      926.58      9.02 o 
  -1  -5   3       94.29      104.66      1.81 o 
   0  -5   3      674.64      667.36      6.33 o 
   1  -5   3      240.81      268.15      3.39 o 
   2  -5   3        3.46        4.37      0.54 o 
   3  -5   3     1099.01     1090.68      5.42 o 
   4  -5   3      935.46      915.65     14.29 o 
   5  -5   3        2.78        3.03      1.79 o 
  -5  -4   3        2.28        1.39      3.54 o 
  -4  -4   3      107.18      112.24      4.84 o 
  -3  -4   3      185.03      178.18      2.62 o 
  -2  -4   3       20.52       20.21      1.43 o 
  -1  -4   3      734.76      747.56     11.04 o 
   0  -4   3     1937.96     1949.94      9.40 o 
   1  -4   3      497.24      517.92      4.86 o 
   2  -4   3       40.08       51.51      1.62 o 
   3  -4   3      343.05      331.01      3.99 o 
   4  -4   3      147.18      151.21      4.51 o 
   5  -4   3        1.43        0.50      1.84 o 
   6  -4   3       20.46       15.48      2.85 o 
  -5  -3   3       22.41       24.07      3.88 o 
  -4  -3   3       23.27       24.33      2.27 o 
  -3  -3   3       17.13       16.38      1.33 o 
  -2  -3   3      439.53      424.20      3.74 o 
  -1  -3   3     3262.58     3271.68      8.41 o 
   0  -3   3     1472.71     1419.45      5.00 o 
   1  -3   3      355.45      345.99      2.80 o 
   2  -3   3      301.10      337.46      4.74 o 
   3  -3   3        5.15        4.70      1.45 o 
   4  -3   3      310.37      305.13      4.54 o 
   5  -3   3      805.40      824.95      8.26 o 
   6  -3   3        0.09       -3.61      3.61 o 
  -5  -2   3       68.26       57.08      4.49 o 
  -4  -2   3       23.44       21.55      2.18 o 
  -3  -2   3      386.39      396.57      4.02 o 
  -2  -2   3      243.76      216.93      2.74 o 
  -1  -2   3      602.71      592.43      3.61 o 
   0  -2   3      747.27      774.02      4.59 o 
   1  -2   3      504.24      495.51      5.91 o 
   2  -2   3     1609.05     1653.89      9.93 o 
   3  -2   3      170.72      171.60      2.95 o 
   4  -2   3       95.22       93.98      2.82 o 
   5  -2   3       41.37       42.38      2.54 o 
   6  -2   3        0.66       -3.90      3.90 o 
  -6  -1   3       22.76       37.48      4.65 o 
  -5  -1   3       20.49       17.95      3.27 o 
  -4  -1   3       10.79       10.55      2.14 o 
  -3  -1   3       64.42       67.90      3.34 o 
  -2  -1   3      155.18      155.18      4.56 o 
  -1  -1   3      714.05      685.75      8.29 o 
   0  -1   3    11076.51    10111.09     71.04 o 
   1  -1   3     3382.28     3270.34     25.94 o 
   2  -1   3       60.53       68.44      1.27 o 
   3  -1   3      243.38      248.92      3.47 o 
   4  -1   3        0.02        1.11      1.59 o 
   5  -1   3        2.15        1.30      1.72 o 
   6  -1   3      150.47      143.70      6.33 o 
  -6   0   3       23.53       30.52      4.47 o 
  -5   0   3        3.56        1.86      3.11 o 
  -4   0   3       62.42       60.51      2.67 o 
  -3   0   3       90.78       96.70      2.12 o 
  -2   0   3      198.04      222.28      2.64 o 
  -1   0   3      680.56      714.89      5.88 o 
   0   0   3      637.10      621.12      3.50 o 
   1   0   3      263.15      304.58      3.87 o 
   2   0   3       67.34       69.75      1.32 o 
   3   0   3      564.87      569.29      3.80 o 
   4   0   3      617.24      611.52      6.20 o 
   5   0   3        1.59        1.23      3.09 o 
  -6   1   3        5.22        7.74      3.72 o 
  -5   1   3      175.88      188.06      6.12 o 
  -4   1   3      524.59      497.47      5.94 o 
  -3   1   3       11.95       13.69      3.59 o 
  -2   1   3       89.05      107.71      1.78 o 
  -1   1   3      420.48      422.25      4.16 o 
   0   1   3      344.38      343.26      2.05 o 
   1   1   3     3403.66     3355.97     10.40 o 
   2   1   3     1572.10     1538.53      7.88 o 
   3   1   3       50.47       48.46      1.97 o 
   4   1   3       51.34       54.53      3.86 o 
   5   1   3       10.96        7.95      3.35 o 
  -6   2   3       30.89       31.11      3.98 o 
  -5   2   3      120.80      108.54      4.98 o 
  -4   2   3        0.06        0.27      1.43 o 
  -3   2   3        1.15        0.89      1.09 o 
  -2   2   3      113.20      125.83      1.96 o 
  -1   2   3      323.19      330.07      2.81 o 
   0   2   3       70.63       73.58      1.84 o 
   1   2   3      241.99      241.57      2.56 o 
   2   2   3      200.64      206.26      4.63 o 
   3   2   3        0.01       -0.19      1.55 o 
   4   2   3      169.62      166.48      5.53 o 
   5   2   3      123.17      126.15      5.99 o 
  -5   3   3        6.05        5.70      3.01 o 
  -4   3   3      339.22      344.37      7.13 o 
  -3   3   3      738.58      724.21      6.04 o 
  -2   3   3     1032.49     1099.56      7.14 o 
  -1   3   3       77.56       93.88      1.31 o 
   0   3   3      639.90      616.83      4.86 o 
   1   3   3       12.76       16.40      0.74 o 
   2   3   3      946.82      930.93      6.30 o 
   3   3   3      111.79      117.73      2.94 o 
   4   3   3        0.37       -0.10      2.56 o 
   5   3   3       17.23       10.10      3.69 o 
  -5   4   3        3.53        5.08      2.74 o 
  -4   4   3       82.10       77.83      2.70 o 
  -3   4   3       29.04       29.52      1.68 o 
  -2   4   3        0.02        0.21      0.87 o 
  -1   4   3      516.45      558.91      2.95 o 
   0   4   3       90.48       76.56      1.42 o 
   1   4   3      320.04      317.49      4.40 o 
   2   4   3       79.65       70.98      2.30 o 
   3   4   3      160.44      146.93      7.67 o 
   4   4   3       10.37        8.13      3.02 o 
   5   4   3       49.68       53.19      4.82 o 
  -5   5   3       18.23       15.94      2.74 o 
  -4   5   3       10.82       11.77      1.63 o 
  -3   5   3      511.62      523.35      6.80 o 
  -2   5   3      676.77      659.25      7.68 o 
  -1   5   3      238.78      248.31      3.34 o 
   0   5   3        0.43       -0.33      1.49 o 
   1   5   3      289.70      271.07      2.74 o 
   2   5   3       23.17       21.88      1.78 o 
   3   5   3       45.82       46.72      4.67 o 
   4   5   3       34.69       37.62      5.24 o 
  -5   6   3       10.46        7.27      2.58 o 
  -4   6   3       21.27       16.13      2.25 o 
  -3   6   3       33.20       35.16      1.83 o 
  -2   6   3       23.02       24.47      1.18 o 
  -1   6   3        0.31        0.85      1.10 o 
   0   6   3      201.29      208.37      3.56 o 
   1   6   3      184.60      170.05      3.27 o 
   2   6   3      114.21      114.49      4.84 o 
   3   6   3       26.85       27.26      3.08 o 
   4   6   3      145.81      148.99      6.45 o 
  -5   7   3        1.72       12.67      2.66 o 
  -4   7   3      173.17      168.49      5.50 o 
  -3   7   3       67.24       73.72      2.21 o 
  -2   7   3       64.31       62.86      2.28 o 
  -1   7   3      575.53      560.09      5.77 o 
   0   7   3       60.60       60.12      2.44 o 
   1   7   3      108.92       99.97      2.96 o 
   2   7   3       23.32       36.10      4.28 o 
   3   7   3        6.68        8.34      3.13 o 
   4   7   3        0.64        4.41      2.82 o 
  -4   8   3       60.30       68.53      3.02 o 
  -3   8   3        5.35        9.44      1.74 o 
  -2   8   3        0.20        3.28      2.44 o 
  -1   8   3      259.99      263.48      4.38 o 
   0   8   3       48.91       44.05      3.04 o 
   1   8   3       12.90       17.18      2.20 o 
   2   8   3       15.06       22.68      3.84 o 
   3   8   3       47.93       54.46      4.63 o 
  -4   9   3       20.20       25.65      3.81 o 
  -3   9   3       43.25       44.17      3.89 o 
  -2   9   3      168.30      182.49      5.85 o 
  -1   9   3        1.20       -0.30      1.99 o 
   0   9   3       65.99       63.87      2.94 o 
   1   9   3        2.85        5.83      3.53 o 
   2   9   3       51.85       54.33      4.69 o 
   3   9   3        6.03       15.43      3.97 o 
  -3  10   3       28.76       26.97      3.61 o 
  -2  10   3       22.38       26.30      3.54 o 
  -1  10   3       15.61       14.43      2.20 o 
   0  10   3      116.44      125.23      5.27 o 
   1  10   3       25.62       27.52      4.24 o 
   2  10   3        1.47        1.50      3.82 o 
  -3  11   3        2.87        1.93      3.37 o 
  -2  11   3        0.10        0.71      3.25 o 
  -1  11   3       33.59       40.25      5.41 o 
   0  11   3        0.04       -0.69      2.14 o 
   1  11   3       10.18        4.24      4.06 o 
  -1  12   3        0.04        1.02      2.84 o 
   1 -14   4       22.80       14.65      3.13 o 
   2 -14   4       61.41       63.75      3.15 o 
  -1 -13   4       86.18       89.48      5.46 o 
   0 -13   4       59.93       51.74      4.33 o 
   1 -13   4       53.02       46.31      3.52 o 
   2 -13   4       98.97      108.88      9.25 o 
   3 -13   4       32.41       34.67      6.81 o 
  -2 -12   4       32.27       31.57      4.06 o 
  -1 -12   4       63.61       53.63      4.61 o 
   0 -12   4        0.37       -0.66      1.95 o 
   1 -12   4        1.30        5.38      2.14 o 
   2 -12   4        0.39       -0.46      1.68 o 
   3 -12   4       19.77       25.20      4.54 o 
   4 -12   4       75.26       75.05      4.66 o 
  -3 -11   4       96.76      103.49      5.87 o 
  -2 -11   4        9.32        8.57      3.55 o 
  -1 -11   4        6.04        5.21      3.11 o 
   0 -11   4      329.95      342.26      7.46 o 
   1 -11   4      144.32      143.80      3.40 o 
   2 -11   4       25.75       29.03      2.93 o 
   3 -11   4      150.68      154.30     10.93 o 
   4 -11   4       43.12       43.48      3.88 o 
  -3 -10   4        2.71       -3.39      3.39 o 
  -2 -10   4        0.45       -1.28      3.30 o 
  -1 -10   4       26.58       25.98      3.50 o 
   0 -10   4      546.94      546.71      8.41 o 
   1 -10   4      133.92      130.07      3.11 o 
   2 -10   4       14.18       11.84      2.51 o 
   3 -10   4        1.60        1.60      2.37 o 
   4 -10   4       25.05       29.63      3.47 o 
  -4  -9   4       12.47       15.39      3.72 o 
  -3  -9   4       43.12       33.85      3.73 o 
  -2  -9   4       55.28       47.58      3.77 o 
  -1  -9   4      214.79      201.55      5.67 o 
   0  -9   4        7.77        7.48      2.63 o 
   1  -9   4       70.75       70.83      3.19 o 
   2  -9   4      172.46      173.93      5.05 o 
   3  -9   4      156.80      167.07      3.76 o 
   4  -9   4       33.69       36.90      3.32 o 
   5  -9   4        7.47        8.56      3.31 o 
  -4  -8   4       32.23       36.04      2.82 o 
  -3  -8   4        0.08        0.14      1.75 o 
  -2  -8   4        5.35        4.68      1.66 o 
  -1  -8   4        0.34       -0.60      2.94 o 
   0  -8   4      693.73      684.52      8.16 o 
   1  -8   4      387.92      385.23      4.21 o 
   2  -8   4      647.40      667.31      8.83 o 
   3  -8   4       47.07       46.77      2.19 o 
   4  -8   4       35.97       32.11      3.22 o 
   5  -8   4        0.27       -0.05      2.91 o 
  -5  -7   4        8.60        4.45      3.32 o 
  -4  -7   4        8.48        6.77      2.19 o 
  -3  -7   4        9.22        9.06      1.97 o 
  -2  -7   4      172.72      159.72      5.12 o 
  -1  -7   4        8.75        5.68      2.50 o 
   0  -7   4       29.41       20.96      1.34 o 
   1  -7   4        1.23       -0.36      1.21 o 
   2  -7   4       74.53       75.32      3.45 o 
   3  -7   4      393.03      388.78      7.21 o 
   4  -7   4      328.85      333.34      7.48 o 
   5  -7   4        0.64       -2.90      2.90 o 
  -5  -6   4       69.20       73.72      4.91 o 
  -4  -6   4      242.18      247.80      4.64 o 
  -3  -6   4       44.94       47.53      2.44 o 
  -2  -6   4       86.01       90.57      3.93 o 
  -1  -6   4      116.13      107.31      2.51 o 
   0  -6   4      610.41      643.90      7.45 o 
   1  -6   4     1452.16     1511.49      7.70 o 
   2  -6   4      572.02      569.71      8.02 o 
   3  -6   4      701.59      692.62      5.80 o 
   4  -6   4        4.90        5.04      1.51 o 
   5  -6   4       37.17       39.11      3.83 o 
  -5  -5   4       48.47       45.74      4.31 o 
  -4  -5   4       22.18       19.71      2.04 o 
  -3  -5   4        0.68       -0.26      2.45 o 
  -2  -5   4       46.93       43.84      2.14 o 
  -1  -5   4      219.14      215.47      3.28 o 
   0  -5   4       26.25       34.78      1.58 o 
   1  -5   4      115.98      145.35      1.70 o 
   2  -5   4       45.92       38.05      1.53 o 
   3  -5   4      177.25      172.27      3.08 o 
   4  -5   4      179.10      175.21      3.62 o 
   5  -5   4       91.55       99.38      3.32 o 
  -5  -4   4       39.53       53.15      4.66 o 
  -4  -4   4      123.80      126.21      5.26 o 
  -3  -4   4     1479.10     1466.16      8.16 o 
  -2  -4   4      763.57      793.77      5.35 o 
  -1  -4   4       19.65       30.47      1.58 o 
   0  -4   4      976.95      949.57      5.83 o 
   1  -4   4     1780.49     1837.97      5.25 o 
   2  -4   4      517.68      514.39      4.24 o 
   3  -4   4      119.04       99.09      2.45 o 
   4  -4   4      197.46      181.91      3.64 o 
   5  -4   4        7.78       10.34      2.15 o 
  -5  -3   4        5.60        5.34      3.61 o 
  -4  -3   4      220.72      226.91      4.98 o 
  -3  -3   4       37.19       34.34      3.35 o 
  -2  -3   4       73.78       71.33      1.98 o 
  -1  -3   4        6.55        5.16      1.26 o 
   0  -3   4     1086.85     1040.83      9.74 o 
   1  -3   4      497.21      506.05      6.49 o 
   2  -3   4      672.82      753.03      7.67 o 
   3  -3   4      110.84      106.08      4.02 o 
   4  -3   4      165.14      161.35      3.50 o 
   5  -3   4       27.45       26.47      2.62 o 
  -5  -2   4       34.94       41.72      2.99 o 
  -4  -2   4      354.24      352.87      8.04 o 
  -3  -2   4      183.06      193.70      3.12 o 
  -2  -2   4     2074.16     2044.66     15.40 o 
  -1  -2   4     2615.74     2692.23     10.56 o 
   0  -2   4      176.78      203.73      2.26 o 
   1  -2   4      968.13      899.82     18.78 o 
   2  -2   4     1277.93     1240.88      6.20 o 
   3  -2   4       35.28       34.58      1.87 o 
   4  -2   4       97.72       93.75      3.27 o 
   5  -2   4        6.67        4.02      1.91 o 
  -5  -1   4       44.59       43.79      2.94 o 
  -4  -1   4      166.22      165.39      5.69 o 
  -3  -1   4        4.10        4.05      2.69 o 
  -2  -1   4      167.12      198.22      3.03 o 
  -1  -1   4      765.96      740.82      4.43 o 
   0  -1   4      116.59      124.16      2.83 o 
   1  -1   4      577.62      546.24     15.69 o 
   2  -1   4      547.87      505.38      3.98 o 
   3  -1   4      129.17      130.33      3.97 o 
   4  -1   4      464.94      470.04      5.54 o 
   5  -1   4       45.44       43.03      3.89 o 
  -5   0   4       19.45       19.93      2.54 o 
  -4   0   4      283.76      278.54      4.70 o 
  -3   0   4      867.77      813.14      7.80 o 
  -2   0   4       42.38       53.63      2.93 o 
  -1   0   4     2943.30     3203.55     13.17 o 
   0   0   4     1269.86     1339.07      6.57 o 
   1   0   4     1220.44     1338.89      4.53 o 
   2   0   4       44.73       39.01      1.17 o 
   3   0   4      661.89      652.84      4.18 o 
   4   0   4       10.87        7.21      2.79 o 
   5   0   4       10.02        6.82      2.91 o 
  -5   1   4        0.00        0.54      2.10 o 
  -4   1   4      131.78      128.35      3.46 o 
  -3   1   4      494.52      475.40      7.63 o 
  -2   1   4        3.64       -0.10      1.31 o 
  -1   1   4       32.95       30.89      2.25 o 
   0   1   4     1959.02     1967.58     12.18 o 
   1   1   4      515.23      508.61      6.24 o 
   2   1   4       24.20       19.07      0.95 o 
   3   1   4      415.41      409.66     11.07 o 
   4   1   4        0.10       -2.85      2.85 o 
   5   1   4       54.26       61.06      4.69 o 
  -5   2   4       80.20       78.17      3.93 o 
  -4   2   4       10.08        9.61      1.92 o 
  -3   2   4      342.64      358.97      3.64 o 
  -2   2   4     1682.95     1666.85      8.59 o 
  -1   2   4        0.02        0.02      0.76 o 
   0   2   4     1482.24     1551.04      7.38 o 
   1   2   4      159.09      173.70      2.73 o 
   2   2   4      335.15      330.17      3.87 o 
   3   2   4      384.50      380.06      4.66 o 
   4   2   4       88.43       80.88      4.36 o 
   5   2   4        8.91        5.40      2.70 o 
  -5   3   4       30.16       32.18      2.56 o 
  -4   3   4       21.78       23.28      1.46 o 
  -3   3   4      102.43      107.31      2.56 o 
  -2   3   4      728.10      751.37      8.50 o 
  -1   3   4        8.06        4.58      0.84 o 
   0   3   4        2.50        1.54      0.69 o 
   1   3   4      787.64      766.04      4.03 o 
   2   3   4     1082.38     1059.50      6.96 o 
   3   3   4        0.17       -0.20      1.62 o 
   4   3   4       27.82       33.26      3.67 o 
   5   3   4        3.23        4.10      3.07 o 
  -5   4   4       19.03       24.22      4.22 o 
  -4   4   4       48.16       44.13      2.04 o 
  -3   4   4       23.94       21.27      1.54 o 
  -2   4   4        7.08        4.94      0.92 o 
  -1   4   4      365.92      327.15      3.43 o 
   0   4   4        2.60        1.93      0.69 o 
   1   4   4      464.30      462.60      5.16 o 
   2   4   4        0.00       -1.32      1.49 o 
   3   4   4      185.01      190.87      5.25 o 
   4   4   4       86.59       98.21      4.83 o 
   5   4   4        8.88       16.61      3.80 o 
  -5   5   4       13.60       16.49      2.86 o 
  -4   5   4       44.74       52.03      2.09 o 
  -3   5   4      411.91      404.34      6.68 o 
  -2   5   4        2.09        1.93      0.96 o 
  -1   5   4      242.28      243.25      3.40 o 
   0   5   4       12.70       12.18      1.70 o 
   1   5   4       80.78       88.84      3.12 o 
   2   5   4       50.64       52.35      2.29 o 
   3   5   4      250.70      266.06      4.61 o 
   4   5   4        9.90       14.92      3.47 o 
  -5   6   4       67.88       59.73      4.13 o 
  -4   6   4        0.65       -0.86      1.59 o 
  -3   6   4       25.09       21.66      1.64 o 
  -2   6   4      193.71      199.14      4.32 o 
  -1   6   4        8.70        5.98      1.68 o 
   0   6   4       17.40       15.78      1.87 o 
   1   6   4      140.29      130.73      5.76 o 
   2   6   4      159.95      142.84      5.46 o 
   3   6   4        7.92        9.45      3.29 o 
   4   6   4       78.40       94.66      4.96 o 
  -5   7   4        0.03       -2.36      2.36 o 
  -4   7   4       40.29       40.27      2.94 o 
  -3   7   4       54.14       59.58      2.05 o 
  -2   7   4      218.61      219.56      5.87 o 
  -1   7   4       45.82       41.56      2.42 o 
   0   7   4        8.46        8.09      1.95 o 
   1   7   4       69.25       63.40      2.98 o 
   2   7   4        0.06       -3.34      3.49 o 
   3   7   4       29.14       37.64      4.02 o 
  -4   8   4       11.59        6.41      3.16 o 
  -3   8   4       27.33       27.46      3.23 o 
  -2   8   4       19.02       18.21      3.16 o 
  -1   8   4      121.73      126.36      3.42 o 
   0   8   4      144.22      141.04      3.64 o 
   1   8   4       10.78        7.94      3.31 o 
   2   8   4       35.55       36.54      4.58 o 
   3   8   4      112.49      110.62      5.80 o 
  -4   9   4        7.76        6.62      3.47 o 
  -3   9   4        0.00        3.19      2.99 o 
  -2   9   4       43.23       39.81      3.60 o 
  -1   9   4      150.81      149.42      3.93 o 
   0   9   4        0.03        0.15      2.81 o 
   1   9   4        1.09        0.46      3.81 o 
   2   9   4       43.52       43.54      4.58 o 
  -3  10   4       23.02       19.87      3.44 o 
  -2  10   4       81.65       82.95      4.87 o 
  -1  10   4       59.11       62.92      6.05 o 
   0  10   4       15.79       19.95      3.04 o 
   1  10   4       29.93       47.02      5.89 o 
   2  10   4       45.43       35.69      4.80 o 
  -2  11   4        9.10        9.23      3.55 o 
  -1  11   4        0.41        4.49      2.50 o 
   0  11   4       22.51       26.68      6.21 o 
   0 -14   5       10.89       13.90      4.04 o 
   1 -14   5        6.20        0.68      2.54 o 
   2 -14   5       33.64       35.45      4.99 o 
  -2 -13   5       46.89       54.46      5.09 o 
  -1 -13   5       16.37       17.46      4.01 o 
   0 -13   5       27.89       25.88      2.40 o 
   1 -13   5        6.01       14.22      2.78 o 
   2 -13   5       34.02       46.08      3.66 o 
   3 -13   5        7.77        5.54     13.53 o 
  -2 -12   5        2.78        0.35      3.19 o 
  -1 -12   5       55.66       62.80      4.49 o 
   0 -12   5       10.50        6.12      3.46 o 
   1 -12   5        1.32        3.18      2.26 o 
   2 -12   5       36.27       44.76      3.82 o 
   3 -12   5       81.72       85.96      6.37 o 
   4 -12   5        3.02        9.91      2.73 o 
  -3 -11   5       67.56       76.46      5.49 o 
  -2 -11   5      172.66      161.65      6.02 o 
  -1 -11   5        2.44        1.13      2.82 o 
   0 -11   5      194.16      183.02      5.78 o 
   1 -11   5      117.03      111.03      3.13 o 
   2 -11   5       31.59       28.06      3.28 o 
   3 -11   5       14.61       19.51      2.21 o 
   4 -11   5       10.77       12.92      2.83 o 
  -3 -10   5       22.00       20.33      3.51 o 
  -2 -10   5       80.79       86.38      4.88 o 
  -1 -10   5        1.41        0.38      3.39 o 
   0 -10   5      109.23      112.98      4.55 o 
   1 -10   5      154.97      153.14      3.32 o 
   2 -10   5       32.91       28.87      3.04 o 
   3 -10   5      117.50      121.01      4.99 o 
   4 -10   5      193.13      219.76      6.95 o 
  -4  -9   5      124.90      140.22      6.11 o 
  -3  -9   5        3.05        9.41      3.62 o 
  -2  -9   5       64.84       66.45      4.34 o 
  -1  -9   5      727.00      730.84      9.80 o 
   0  -9   5       23.17       24.90      2.94 o 
   1  -9   5        2.43        0.96      1.50 o 
   2  -9   5      256.80      253.76      6.06 o 
   3  -9   5       75.70       71.19      4.07 o 
   4  -9   5        1.84        0.52      2.53 o 
   5  -9   5        2.02        0.04      3.13 o 
  -4  -8   5      131.04      128.67      5.80 o 
  -3  -8   5        0.59        0.96      1.93 o 
  -2  -8   5      317.53      308.03      6.87 o 
  -1  -8   5      557.28      549.86      8.24 o 
   0  -8   5      215.67      193.03      4.86 o 
   1  -8   5       16.46       15.74      1.66 o 
   2  -8   5      240.87      254.23      5.82 o 
   3  -8   5        0.22        1.82      2.55 o 
   4  -8   5      149.51      149.75      5.51 o 
   5  -8   5      111.53      121.74      5.59 o 
  -5  -7   5       17.08       16.02      3.91 o 
  -4  -7   5      178.95      165.84      4.11 o 
  -3  -7   5      247.54      251.35     11.74 o 
  -2  -7   5      174.48      164.99      5.16 o 
  -1  -7   5      221.07      210.61      5.20 o 
   0  -7   5      302.89      308.58     11.99 o 
   1  -7   5       32.94       42.99      1.85 o 
   2  -7   5       50.06       55.58      1.84 o 
   3  -7   5       74.01       69.13      3.76 o 
   4  -7   5       23.55       17.43      2.84 o 
   5  -7   5        1.57        2.68      2.42 o 
  -5  -6   5       14.56       19.33      3.72 o 
  -4  -6   5        6.42        7.15      2.18 o 
  -3  -6   5      507.66      516.53      8.18 o 
  -2  -6   5       62.45       52.22      7.33 o 
  -1  -6   5       48.13       45.19      2.24 o 
   0  -6   5      213.67      173.19      5.84 o 
   1  -6   5     1434.44     1345.95      6.78 o 
   2  -6   5       53.29       53.36      1.92 o 
   3  -6   5       66.98       65.64      4.36 o 
   4  -6   5       23.92       22.07      1.90 o 
   5  -6   5       35.92       27.32      3.40 o 
  -5  -5   5        8.62       14.22      3.88 o 
  -4  -5   5        5.61        5.02      1.93 o 
  -3  -5   5      803.80      795.04      6.39 o 
  -2  -5   5      901.22      919.71     24.59 o 
  -1  -5   5       12.00        7.68      1.36 o 
   0  -5   5      382.83      387.03      3.54 o 
   1  -5   5      441.06      470.14      3.60 o 
   2  -5   5      125.46      125.94      2.43 o 
   3  -5   5      450.89      470.71      4.96 o 
   4  -5   5        0.24        1.41      2.34 o 
   5  -5   5        8.21        7.12      1.86 o 
  -5  -4   5       89.62       91.34      5.15 o 
  -4  -4   5       46.62       47.00      4.10 o 
  -3  -4   5       39.86       45.11      2.20 o 
  -2  -4   5     1390.77     1441.22     16.41 o 
  -1  -4   5       17.84       22.16      2.31 o 
   0  -4   5       32.13       31.00      1.74 o 
   1  -4   5      349.80      316.69      2.49 o 
   2  -4   5     2074.49     1926.56     26.67 o 
   3  -4   5      121.23      117.50      2.70 o 
   4  -4   5        1.94        2.49      1.64 o 
   5  -4   5       13.15       13.38      2.16 o 
  -5  -3   5       12.01        7.06      2.29 o 
  -4  -3   5        1.54        1.21      2.06 o 
  -3  -3   5       71.79       73.52      2.39 o 
  -2  -3   5      156.44      177.13      2.92 o 
  -1  -3   5     2879.03     3017.86     22.86 o 
   0  -3   5      172.59      185.45      2.45 o 
   1  -3   5      748.79      786.91      5.66 o 
   2  -3   5      663.16      698.42      5.00 o 
   3  -3   5      178.60      171.29      3.10 o 
   4  -3   5      184.09      177.56      3.66 o 
   5  -3   5      185.05      192.81      7.55 o 
  -5  -2   5        0.65       -0.94      2.08 o 
  -4  -2   5      434.50      443.10      8.15 o 
  -3  -2   5      990.89      982.59      6.73 o 
  -2  -2   5       12.06        6.12      1.39 o 
  -1  -2   5     1490.87     1618.50     15.15 o 
   0  -2   5      109.35      105.12      3.01 o 
   1  -2   5      454.94      470.82      3.48 o 
   2  -2   5        2.36        1.04      1.04 o 
   3  -2   5      644.00      587.84      9.44 o 
   4  -2   5      319.07      315.87      4.69 o 
   5  -2   5        6.92       13.05      3.29 o 
  -5  -1   5      185.60      194.32      4.82 o 
  -4  -1   5       36.67       32.43      3.65 o 
  -3  -1   5       34.40       33.23      1.87 o 
  -2  -1   5      165.38      157.91      2.76 o 
  -1  -1   5        5.07       10.95      2.69 o 
   0  -1   5      914.04      965.34      7.34 o 
   1  -1   5     1127.22     1238.87      5.10 o 
   2  -1   5      822.71      792.68      4.44 o 
   3  -1   5      462.87      470.27      7.63 o 
   4  -1   5       64.65       66.00      4.14 o 
   5  -1   5       42.68       38.80      4.10 o 
  -5   0   5        8.25        3.17      2.50 o 
  -4   0   5        0.03       -0.61      3.38 o 
  -3   0   5      240.22      233.83      5.78 o 
  -2   0   5     2773.17     2770.50     15.31 o 
  -1   0   5      147.57      139.34      3.74 o 
   0   0   5      683.36      769.73      6.66 o 
   1   0   5      121.42      115.79      1.35 o 
   2   0   5      699.63      690.78      3.76 o 
   3   0   5       21.20       22.63      1.72 o 
   4   0   5        0.16        0.99      2.76 o 
   5   0   5       46.69       44.82      4.15 o 
  -5   1   5       25.27       21.26      3.29 o 
  -4   1   5       45.80       41.04      4.05 o 
  -3   1   5       85.79       96.05      4.47 o 
  -2   1   5      339.14      334.05      5.98 o 
  -1   1   5      125.88      128.09      2.43 o 
   0   1   5        6.68        3.85      0.90 o 
   1   1   5       30.57       38.13      1.30 o 
   2   1   5      212.82      216.40      3.29 o 
   3   1   5     1420.54     1400.21     11.82 o 
   4   1   5      206.24      206.53      6.15 o 
   5   1   5        0.09        3.73      3.46 o 
  -5   2   5       59.61       51.06      5.67 o 
  -4   2   5       21.85       16.55      3.87 o 
  -3   2   5       55.50       58.60      4.00 o 
  -2   2   5       95.11       89.82      4.41 o 
  -1   2   5     1872.89     1913.22     10.31 o 
   0   2   5        2.25        0.87      0.81 o 
   1   2   5      440.49      438.41      2.89 o 
   2   2   5      250.62      247.86      3.60 o 
   3   2   5      226.96      228.99      3.87 o 
   4   2   5       10.17       14.41      3.10 o 
   5   2   5        0.89        7.19      3.43 o 
  -5   3   5       88.16       82.57      5.33 o 
  -4   3   5      116.29      115.59      5.58 o 
  -3   3   5       15.63       12.75      1.74 o 
  -2   3   5       15.44       18.26      1.27 o 
  -1   3   5     1233.67     1276.25     35.01 o 
   0   3   5        2.84        3.56      0.78 o 
   1   3   5        2.69        2.16      0.77 o 
   2   3   5      139.17      151.88      3.16 o 
   3   3   5       13.73       15.21      4.08 o 
   4   3   5      232.67      234.19      6.80 o 
   5   3   5      177.07      185.80      7.07 o 
  -5   4   5        5.06        4.67      4.06 o 
  -4   4   5      147.08      139.08      2.96 o 
  -3   4   5      104.17      101.49      2.39 o 
  -2   4   5      190.11      188.15      2.25 o 
  -1   4   5       10.93       13.50      1.31 o 
   0   4   5      397.26      395.40      5.35 o 
   1   4   5       62.10       64.11      1.67 o 
   2   4   5      761.45      726.53      6.42 o 
   3   4   5       27.72       26.85      2.24 o 
   4   4   5       37.48       39.76      3.73 o 
  -5   5   5        8.67        9.45      3.93 o 
  -4   5   5      136.37      134.62      3.01 o 
  -3   5   5      265.03      258.40      6.51 o 
  -2   5   5        0.01        0.10      1.37 o 
  -1   5   5       30.45       32.47      1.55 o 
   0   5   5      793.53      789.58      6.47 o 
   1   5   5      417.08      413.49      7.84 o 
   2   5   5        6.26        3.46      2.39 o 
   3   5   5       12.12       13.95      2.08 o 
   4   5   5       25.46       23.77      3.59 o 
  -5   6   5        1.38       12.56      2.39 o 
  -4   6   5       14.57       17.90      2.17 o 
  -3   6   5       67.89       55.19      2.09 o 
  -2   6   5        3.31        1.97      1.39 o 
  -1   6   5      129.99      130.32      5.53 o 
   0   6   5       77.37       71.63      2.66 o 
   1   6   5        9.63        6.55      1.79 o 
   2   6   5        1.43        1.62      3.20 o 
   3   6   5      104.96      104.40      5.39 o 
   4   6   5       27.66       29.14      3.81 o 
  -4   7   5      131.46      117.83      4.34 o 
  -3   7   5       49.11       46.54      2.64 o 
  -2   7   5      145.06      133.79      5.10 o 
  -1   7   5        5.07        5.64      3.25 o 
   0   7   5      138.11      135.95      3.55 o 
   1   7   5      170.69      176.38      6.14 o 
   2   7   5      135.58      138.79      5.74 o 
   3   7   5       38.91       48.59      4.78 o 
  -4   8   5        4.96        7.52      2.38 o 
  -3   8   5        2.58        3.76      3.12 o 
  -2   8   5       27.68       17.73      3.02 o 
  -1   8   5        0.55       -0.27      1.90 o 
   0   8   5        7.76        8.20      1.97 o 
   1   8   5       30.79       32.51      4.10 o 
   2   8   5        6.10        3.16      3.30 o 
   3   8   5       26.20       27.08      4.36 o 
  -3   9   5      110.60      115.78      5.46 o 
  -2   9   5        2.04        2.88      3.00 o 
  -1   9   5       12.23        9.29      2.23 o 
   0   9   5       24.69       24.69      3.73 o 
   1   9   5        6.69        3.85      3.75 o 
   2   9   5       94.71      111.07      5.94 o 
  -2  10   5        6.99        7.86      3.31 o 
  -1  10   5        7.46        6.95      2.27 o 
   0  10   5       14.82       11.69      2.37 o 
   1  10   5        2.54        3.59      4.21 o 
   0 -14   6        4.29        5.50      2.28 o 
   1 -14   6       15.63       24.20      3.14 o 
   2 -14   6        4.58       16.75      3.42 o 
  -2 -13   6        3.58        2.27      3.67 o 
  -1 -13   6        3.32        7.43      3.75 o 
   0 -13   6       17.72       30.13      6.97 o 
   1 -13   6      216.02      224.42      6.44 o 
   2 -13   6       36.13       36.12      3.67 o 
   3 -13   6        6.65        9.02      2.20 o 
  -2 -12   6       74.67       70.40      5.03 o 
  -1 -12   6        6.47        8.72      3.86 o 
   0 -12   6       47.73       46.14      4.29 o 
   1 -12   6        8.85        7.97      2.46 o 
   2 -12   6        1.14       -1.75      2.44 o 
   3 -12   6       26.30       26.19      3.61 o 
   4 -12   6        0.11        0.38      2.75 o 
  -3 -11   6       55.70       57.45      5.10 o 
  -2 -11   6       29.64       31.99      4.31 o 
  -1 -11   6        0.80        2.14      2.97 o 
   0 -11   6       31.29       27.65      3.81 o 
   1 -11   6       84.01       85.89      2.95 o 
   2 -11   6      216.65      219.91      6.24 o 
   3 -11   6       90.34       89.94      4.64 o 
   4 -11   6        0.00       -2.48      2.48 o 
  -3 -10   6       10.55        9.12      3.46 o 
  -2 -10   6        3.72        1.95      3.33 o 
  -1 -10   6      328.46      315.99      7.29 o 
   0 -10   6        1.41        1.48      2.82 o 
   1 -10   6       28.68       30.89      2.12 o 
   2 -10   6       35.21       30.60      3.07 o 
   3 -10   6        0.20       -1.81      2.52 o 
   4 -10   6       75.89       86.11      4.93 o 
  -4  -9   6        0.99        1.90      4.85 o 
  -3  -9   6      382.73      380.60      6.47 o 
  -2  -9   6       65.06       65.93      4.59 o 
  -1  -9   6        5.70        3.75      3.25 o 
   0  -9   6        5.56        5.52      2.69 o 
   1  -9   6      422.41      406.61      4.80 o 
   2  -9   6        5.91        5.45      2.56 o 
   3  -9   6      314.94      318.08      7.26 o 
   4  -9   6       64.66       65.73      4.33 o 
   5  -9   6        5.71       10.45      3.25 o 
  -4  -8   6        8.08       10.00      3.64 o 
  -3  -8   6       24.50       24.25      3.64 o 
  -2  -8   6       78.15       74.74      4.44 o 
  -1  -8   6        8.45        9.73      3.08 o 
   0  -8   6       26.61       25.19      2.27 o 
   1  -8   6        1.26        0.62      2.06 o 
   2  -8   6      208.82      220.08      5.52 o 
   3  -8   6      222.01      211.52      5.93 o 
   4  -8   6       19.28       17.60      3.09 o 
   5  -8   6       12.98       17.23      3.22 o 
  -4  -7   6       13.67       19.34      2.24 o 
  -3  -7   6       59.18       60.73      4.10 o 
  -2  -7   6     1584.25     1565.50     13.63 o 
  -1  -7   6      700.80      717.56      5.49 o 
   0  -7   6      498.83      536.83      4.67 o 
   1  -7   6       57.26       64.79      2.80 o 
   2  -7   6      776.33      741.26      8.27 o 
   3  -7   6       80.96       78.98      2.47 o 
   4  -7   6       39.07       38.52      3.53 o 
   5  -7   6       29.19       23.81      3.30 o 
  -5  -6   6        1.39        0.49      3.89 o 
  -4  -6   6        1.99        3.50      1.92 o 
  -3  -6   6       96.50       92.86      4.19 o 
  -2  -6   6      274.59      278.45      3.87 o 
  -1  -6   6        0.01       -0.84      1.48 o 
   0  -6   6       22.37       27.72      1.65 o 
   1  -6   6       19.06       20.20      2.11 o 
   2  -6   6      204.51      209.38      4.11 o 
   3  -6   6      507.60      540.61     18.60 o 
   4  -6   6      203.81      201.87      4.01 o 
   5  -6   6       37.89       39.39      2.55 o 
  -5  -5   6        5.49        1.54      3.24 o 
  -4  -5   6        0.04        4.47      2.77 o 
  -3  -5   6      254.46      260.40      8.22 o 
  -2  -5   6      361.51      381.43      6.26 o 
  -1  -5   6     1138.02     1114.71      6.51 o 
   0  -5   6     1641.10     1670.20      7.55 o 
   1  -5   6      851.94      918.32      5.39 o 
   2  -5   6        7.47        7.66      1.27 o 
   3  -5   6      439.63      426.72      4.87 o 
   4  -5   6      116.58      114.66      3.15 o 
   5  -5   6        7.84        7.80      1.99 o 
  -5  -4   6        5.50        4.79      3.82 o 
  -4  -4   6       27.74       26.66      3.59 o 
  -3  -4   6        8.88        8.49      1.79 o 
  -2  -4   6      179.66      176.08      3.15 o 
  -1  -4   6      235.08      199.77      4.85 o 
   0  -4   6      422.48      408.43      3.82 o 
   1  -4   6      302.95      340.34      4.96 o 
   2  -4   6       58.72       65.40      2.24 o 
   3  -4   6       62.55       63.82      2.52 o 
   4  -4   6      212.24      210.55      4.03 o 
   5  -4   6      254.66      242.77      4.81 o 
  -5  -3   6       47.61       50.17      3.14 o 
  -4  -3   6      134.42      139.32      5.35 o 
  -3  -3   6       32.33       33.55      2.77 o 
  -2  -3   6      184.94      170.08      3.98 o 
  -1  -3   6     1627.00     1730.27     18.96 o 
   0  -3   6     1005.92     1006.60      5.74 o 
   1  -3   6      511.15      471.43      5.87 o 
   2  -3   6     1706.74     1890.92      8.47 o 
   3  -3   6       17.89       17.67      2.67 o 
   4  -3   6      168.49      167.13      3.61 o 
   5  -3   6       25.28       24.39      3.64 o 
  -5  -2   6        0.13        3.71      2.46 o 
  -4  -2   6        0.57        3.92      3.36 o 
  -3  -2   6      101.83      100.31      2.77 o 
  -2  -2   6       35.67       37.39      2.18 o 
  -1  -2   6      777.23      823.67      7.93 o 
   0  -2   6     1167.54     1162.38      8.99 o 
   1  -2   6     1564.80     1576.78      9.82 o 
   2  -2   6      433.88      434.67      4.03 o 
   3  -2   6       74.64       74.14      2.26 o 
   4  -2   6       31.46       34.30      3.45 o 
   5  -2   6        5.68        4.80      2.86 o 
  -5  -1   6       11.21       10.83      2.52 o 
  -4  -1   6       69.47       76.48      4.81 o 
  -3  -1   6        1.02       -0.62      3.09 o 
  -2  -1   6      162.24      181.48      4.94 o 
  -1  -1   6       47.78       47.02      2.95 o 
   0  -1   6     2131.59     2251.84     12.21 o 
   1  -1   6      492.86      525.01      7.04 o 
   2  -1   6       57.19       53.22      1.58 o 
   3  -1   6      539.60      571.49      8.44 o 
   4  -1   6      337.92      337.10      7.56 o 
   5  -1   6        8.59        7.37      3.21 o 
  -5   0   6      145.91      150.08      4.29 o 
  -4   0   6      339.11      317.90      7.69 o 
  -3   0   6        0.28        1.07      3.05 o 
  -2   0   6       31.75       33.79      3.28 o 
  -1   0   6      114.97      121.91      3.77 o 
   0   0   6      358.77      385.96      5.38 o 
   1   0   6      446.55      398.31      2.60 o 
   2   0   6      647.44      637.32      5.32 o 
   3   0   6      858.31      860.63      6.70 o 
   4   0   6        7.68        5.04      2.51 o 
   5   0   6        0.00       -0.16      3.28 o 
  -5   1   6       63.89       64.70      5.44 o 
  -4   1   6       76.53       66.70      4.56 o 
  -3   1   6       44.30       51.57      3.81 o 
  -2   1   6       37.81       33.79      3.01 o 
  -1   1   6       22.58       21.74      2.58 o 
   0   1   6      261.75      305.39      4.81 o 
   1   1   6      676.56      730.88      6.17 o 
   2   1   6      124.27      126.91      2.85 o 
   3   1   6        0.31        0.64      1.68 o 
   4   1   6      159.89      158.44      5.78 o 
   5   1   6       48.34       48.26      3.81 o 
  -5   2   6        0.65       -0.37      2.23 o 
  -4   2   6      157.39      158.02      6.16 o 
  -3   2   6     1149.63     1094.92     12.06 o 
  -2   2   6       94.90       95.63      2.67 o 
  -1   2   6        9.17        6.31      1.54 o 
   0   2   6      216.05      212.51      3.05 o 
   1   2   6        1.01        2.98      1.09 o 
   2   2   6      382.62      388.42      3.60 o 
   3   2   6        8.44        7.20      1.79 o 
   4   2   6      180.54      183.01      6.12 o 
   5   2   6        8.71        4.48      3.53 o 
  -5   3   6        1.58       -1.74      4.19 o 
  -4   3   6      176.80      174.31      6.10 o 
  -3   3   6      149.68      151.83      4.92 o 
  -2   3   6        7.77        9.10      1.82 o 
  -1   3   6       62.07       60.63      2.14 o 
   0   3   6      222.07      210.48      2.61 o 
   1   3   6       85.42       79.48      1.51 o 
   2   3   6       73.69       68.99      2.52 o 
   3   3   6       52.81       51.86      2.54 o 
   4   3   6        6.54        6.72      3.11 o 
  -5   4   6        1.67       -3.47      3.47 o 
  -4   4   6       28.42       29.91      2.53 o 
  -3   4   6      175.19      182.57      8.04 o 
  -2   4   6     1136.98     1122.71     12.16 o 
  -1   4   6       53.29       49.00      1.73 o 
   0   4   6        1.15        1.51      1.13 o 
   1   4   6      437.25      438.13      4.70 o 
   2   4   6        9.98        9.42      1.86 o 
   3   4   6        7.57       12.71      2.26 o 
   4   4   6       18.34       20.05      3.47 o 
  -5   5   6       30.32       25.84      4.76 o 
  -4   5   6        5.65        8.35      3.46 o 
  -3   5   6       41.73       44.15      3.32 o 
  -2   5   6       25.12       23.92      2.56 o 
  -1   5   6       24.11       23.00      1.60 o 
   0   5   6        5.13        5.60      1.73 o 
   1   5   6      426.14      432.18      7.56 o 
   2   5   6       34.61       34.96      4.03 o 
   3   5   6       13.11       10.84      2.29 o 
   4   5   6      114.80      130.16      5.91 o 
  -4   6   6       33.48       33.39      2.78 o 
  -3   6   6      128.41      128.07      3.60 o 
  -2   6   6       26.60       28.93      1.78 o 
  -1   6   6      425.02      427.75      5.54 o 
   0   6   6      176.50      179.65      3.85 o 
   1   6   6      185.41      177.03      6.17 o 
   2   6   6       98.32       99.02      5.35 o 
   3   6   6        6.99        8.49      3.32 o 
  -4   7   6       88.44       90.08      8.63 o 
  -3   7   6       53.89       68.36      4.53 o 
  -2   7   6        3.81        4.26      2.68 o 
  -1   7   6        9.20        9.67      2.12 o 
   0   7   6      234.65      236.19      4.57 o 
   1   7   6        1.50       -2.94      3.71 o 
   2   7   6       54.10       66.31      4.92 o 
   3   7   6       54.29       69.67      5.29 o 
  -3   8   6        7.60        5.34      2.94 o 
  -2   8   6      131.01      134.31      5.49 o 
  -1   8   6        4.26        4.48      2.17 o 
   0   8   6       36.88       35.10      2.54 o 
   1   8   6       18.08       23.17      3.96 o 
   2   8   6       22.03       16.88      4.48 o 
  -3   9   6       54.55       57.26      4.58 o 
  -2   9   6       34.78       42.93      4.19 o 
  -1   9   6       45.22       45.11      4.91 o 
   0   9   6        7.31        8.04      2.14 o 
   1   9   6       70.57       69.59      5.60 o 
  -1  10   6        7.08       10.89      2.62 o 
   0  10   6        7.50        8.13      2.76 o 
   0 -14   7        9.41       13.19      6.20 o 
   1 -14   7       11.27       18.62      3.22 o 
   2 -14   7       68.37       71.37      4.91 o 
  -2 -13   7        4.59       -3.41      3.41 o 
  -1 -13   7        0.60       -3.51      3.51 o 
   0 -13   7       18.15       20.33      3.58 o 
   1 -13   7        1.02       -1.83      2.44 o 
   2 -13   7       48.93       54.25      4.19 o 
   3 -13   7        0.76       -3.45      3.45 o 
  -2 -12   7       42.84       42.30      4.79 o 
  -1 -12   7       14.32       10.14      3.51 o 
   0 -12   7      206.56      212.62      6.51 o 
   1 -12   7       27.57       22.76      2.90 o 
   2 -12   7        8.93        9.89      2.88 o 
   3 -12   7       49.66       41.83      3.86 o 
  -3 -11   7        4.22        1.93      3.71 o 
  -2 -11   7        3.40        1.58      3.26 o 
  -1 -11   7        6.39        7.80      3.08 o 
   0 -11   7       70.12       63.44      4.29 o 
   1 -11   7      228.71      230.42      4.28 o 
   2 -11   7       22.77       16.69      2.92 o 
   3 -11   7       10.43        8.50      3.07 o 
   4 -11   7       14.85       14.86      3.41 o 
  -3 -10   7        0.44        2.40      3.23 o 
  -2 -10   7       64.47       70.88      4.72 o 
  -1 -10   7      356.99      359.58      7.82 o 
   0 -10   7        2.20        2.88      2.92 o 
   1 -10   7      130.02      133.08      3.20 o 
   2 -10   7      151.14      149.85      5.32 o 
   3 -10   7        9.95        8.20      2.86 o 
   4 -10   7        0.13        0.32      2.45 o 
  -4  -9   7       16.26       16.69      4.51 o 
  -3  -9   7        0.53        4.74      3.52 o 
  -2  -9   7        0.36        1.80      3.13 o 
  -1  -9   7       27.63       29.02      3.77 o 
   0  -9   7      232.48      234.24      5.62 o 
   1  -9   7      104.86      102.08      3.42 o 
   2  -9   7      438.08      412.76      7.78 o 
   3  -9   7      130.97      129.79      5.18 o 
   4  -9   7        0.13       -1.76      2.18 o 
   5  -9   7        6.55        9.64      2.94 o 
  -4  -8   7        0.14        0.17      3.25 o 
  -3  -8   7       16.62       15.41      3.48 o 
  -2  -8   7        1.68        3.79      3.04 o 
  -1  -8   7       45.89       45.03      3.48 o 
   0  -8   7      318.53      309.88      4.00 o 
   1  -8   7        0.01       -0.62      2.04 o 
   2  -8   7      155.65      154.81      4.89 o 
   3  -8   7      323.55      322.39      7.17 o 
   4  -8   7      121.68      134.49      5.27 o 
   5  -8   7        1.50        2.76      2.67 o 
  -4  -7   7      188.46      189.67      7.26 o 
  -3  -7   7       10.33       12.38      3.16 o 
  -2  -7   7       64.33       62.07      4.00 o 
  -1  -7   7       97.59       86.63      2.91 o 
   0  -7   7       17.80       20.68      1.76 o 
   1  -7   7      185.96      195.23      4.28 o 
   2  -7   7      360.87      360.54      4.33 o 
   3  -7   7      461.90      430.08      6.00 o 
   4  -7   7       56.84       56.22      3.11 o 
   5  -7   7        3.86        3.38      2.55 o 
  -5  -6   7       59.48       63.95      5.24 o 
  -4  -6   7       55.39       61.00      3.75 o 
  -3  -6   7        9.09       14.06      3.13 o 
  -2  -6   7       46.08       49.82      2.32 o 
  -1  -6   7      608.96      602.28      5.33 o 
   0  -6   7        0.05        7.23      2.45 o 
   1  -6   7      293.38      291.41      4.89 o 
   2  -6   7       50.39       59.99      2.07 o 
   3  -6   7      175.05      177.01      3.48 o 
   4  -6   7       84.68       88.61      3.00 o 
   5  -6   7       91.50      106.72      3.56 o 
  -5  -5   7       42.64       48.31      4.79 o 
  -4  -5   7       38.11       33.00      3.09 o 
  -3  -5   7      981.44      952.41      7.54 o 
  -2  -5   7      401.50      409.21      4.74 o 
  -1  -5   7        6.61        2.20      1.71 o 
   0  -5   7      534.04      557.98      4.84 o 
   1  -5   7      183.34      190.95      4.14 o 
   2  -5   7       12.21       10.93      1.39 o 
   3  -5   7       20.73       16.85      1.74 o 
   4  -5   7      279.71      286.47      9.68 o 
   5  -5   7       20.11       18.25      2.51 o 
  -5  -4   7      107.04      110.49      6.04 o 
  -4  -4   7      338.26      343.22      7.68 o 
  -3  -4   7      181.97      185.96      3.79 o 
  -2  -4   7        2.60        0.71      1.76 o 
  -1  -4   7      312.33      346.73      4.33 o 
   0  -4   7     1229.55     1228.32      6.87 o 
   1  -4   7      601.60      609.68      7.03 o 
   2  -4   7        1.69        3.92      1.25 o 
   3  -4   7       53.17       57.03      2.17 o 
   4  -4   7      154.49      157.77      3.61 o 
   5  -4   7        3.80        3.25      3.20 o 
  -5  -3   7        7.95       11.83      2.66 o 
  -4  -3   7      295.67      314.32      7.58 o 
  -3  -3   7       61.35       62.21      2.50 o 
  -2  -3   7      964.68      955.43      6.81 o 
  -1  -3   7      835.66      904.75      6.21 o 
   0  -3   7       62.96       47.66      2.83 o 
   1  -3   7      638.09      665.95      5.34 o 
   2  -3   7      185.71      183.21      2.92 o 
   3  -3   7        5.37        4.43      1.40 o 
   4  -3   7        0.05        1.58      2.63 o 
   5  -3   7       12.22       16.16      3.58 o 
  -5  -2   7       16.42       22.88      2.88 o 
  -4  -2   7      556.16      572.35      9.90 o 
  -3  -2   7       39.07       42.40      2.27 o 
  -2  -2   7      706.94      768.28      9.07 o 
  -1  -2   7      101.64       70.36      3.37 o 
   0  -2   7     1033.15     1105.74      9.40 o 
   1  -2   7      814.60      820.44      8.62 o 
   2  -2   7      428.58      409.90      4.26 o 
   3  -2   7       20.24       18.52      2.79 o 
   4  -2   7      215.88      220.10      6.43 o 
   5  -2   7       65.03       69.19      4.77 o 
  -5  -1   7       62.38       63.60      3.49 o 
  -4  -1   7      193.01      197.02      6.64 o 
  -3  -1   7      539.55      531.47      8.64 o 
  -2  -1   7        5.89        8.47      3.03 o 
  -1  -1   7     1112.71     1180.56     10.26 o 
   0  -1   7      203.83      209.47      4.51 o 
   1  -1   7      139.23      183.31      2.07 o 
   2  -1   7      204.05      207.22      3.34 o 
   3  -1   7      146.88      129.91      4.81 o 
   4  -1   7        1.93        1.12      2.64 o 
   5  -1   7        3.64        4.20      3.31 o 
  -5   0   7        3.35        5.85      2.48 o 
  -4   0   7       71.30       81.40      5.06 o 
  -3   0   7     1049.52     1042.75     11.90 o 
  -2   0   7        1.24        1.67      2.94 o 
  -1   0   7      284.99      317.92      5.86 o 
   0   0   7      641.87      622.51      7.27 o 
   1   0   7     1229.90     1237.14      7.18 o 
   2   0   7      142.75      139.98      2.92 o 
   3   0   7      260.39      249.89      4.82 o 
   4   0   7        0.38        3.41      2.64 o 
   5   0   7       31.03       33.09      4.18 o 
  -5   1   7       16.45       18.54      2.73 o 
  -4   1   7        1.31        2.84      3.72 o 
  -3   1   7      538.68      558.07      9.11 o 
  -2   1   7      811.81      816.87      9.78 o 
  -1   1   7       15.57       21.99      2.80 o 
   0   1   7      589.00      640.02      7.39 o 
   1   1   7        2.14        3.69      1.19 o 
   2   1   7       49.33       51.00      1.81 o 
   3   1   7       79.53       82.45      2.79 o 
   4   1   7        5.17        4.67      3.03 o 
   5   1   7        0.15        0.27      2.82 o 
  -5   2   7       44.24       49.17      4.88 o 
  -4   2   7        9.45       14.38      3.67 o 
  -3   2   7       34.25       31.19      3.87 o 
  -2   2   7     1405.89     1408.14     12.71 o 
  -1   2   7        5.65        5.32      1.64 o 
   0   2   7      230.23      250.74      4.85 o 
   1   2   7      297.57      283.33      3.23 o 
   2   2   7     1645.75     1683.52     16.55 o 
   3   2   7       13.06       14.14      2.00 o 
   4   2   7       21.59       21.80      3.20 o 
  -5   3   7        2.18        7.22      4.41 o 
  -4   3   7        7.99        5.01      3.71 o 
  -3   3   7        4.72        6.12      3.08 o 
  -2   3   7      229.74      243.48      4.13 o 
  -1   3   7      165.83      161.31      3.23 o 
   0   3   7        3.20        3.81      1.23 o 
   1   3   7      140.63      144.00      2.44 o 
   2   3   7       22.96       23.30      3.00 o 
   3   3   7       54.27       50.41      2.77 o 
   4   3   7       16.01       18.86      3.23 o 
  -5   4   7        0.43        0.79      3.60 o 
  -4   4   7      158.22      160.37      6.39 o 
  -3   4   7      138.77      150.27      9.97 o 
  -2   4   7       15.03       12.54      2.32 o 
  -1   4   7      738.44      745.63     10.53 o 
   0   4   7       12.98       14.72      1.88 o 
   1   4   7        1.73        1.83      1.30 o 
   2   4   7        3.82        5.97      1.87 o 
   3   4   7      426.59      429.15      6.04 o 
   4   4   7        8.48        9.23      3.58 o 
  -4   5   7       20.61       23.46      2.59 o 
  -3   5   7        0.72        1.32      2.06 o 
  -2   5   7       46.13       49.05      2.05 o 
  -1   5   7       19.94       21.14      2.18 o 
   0   5   7       67.13       67.08      2.87 o 
   1   5   7      213.21      214.52      6.61 o 
   2   5   7       57.55       51.73      4.26 o 
   3   5   7        1.78        3.91      3.69 o 
  -4   6   7        3.91        7.16      8.54 o 
  -3   6   7      174.97      167.84     14.72 o 
  -2   6   7      123.06      140.50      3.68 o 
  -1   6   7       28.35       21.62      2.73 o 
   0   6   7       54.96       50.92      2.83 o 
   1   6   7       35.63       33.66      3.77 o 
   2   6   7       30.80       28.70      4.21 o 
   3   6   7       12.98        8.58      4.12 o 
  -3   7   7        2.89        7.62      3.22 o 
  -2   7   7        0.00       -1.24      2.96 o 
  -1   7   7       29.19       29.35      2.60 o 
   0   7   7       40.48       38.04      5.01 o 
   1   7   7        0.18       -3.25      3.25 o 
   2   7   7       43.68       51.49      5.15 o 
  -3   8   7        1.20        6.74      3.46 o 
  -2   8   7       59.40       56.71      4.48 o 
  -1   8   7      182.73      189.60      6.55 o 
   0   8   7        3.85        0.36      2.12 o 
   1   8   7        8.34        5.72      4.00 o 
   2   8   7       34.63       37.72      4.55 o 
  -2   9   7        3.85       -1.50      3.00 o 
  -1   9   7       51.71       53.21      3.18 o 
   0   9   7        3.64        0.16      2.11 o 
   0 -14   8        1.40        7.27      3.89 o 
   1 -14   8        1.20        2.73      2.99 o 
   2 -14   8       13.51       10.58      3.19 o 
  -2 -13   8        0.36        5.08      3.56 o 
  -1 -13   8       54.63       60.65      4.68 o 
   0 -13   8       86.39       88.44      4.85 o 
   1 -13   8      117.72      100.31      4.91 o 
   2 -13   8        2.72        1.87      2.81 o 
   3 -13   8       30.21       28.31      3.62 o 
  -2 -12   8        9.64       15.39      4.24 o 
  -1 -12   8      174.25      186.28      6.48 o 
   0 -12   8      183.29      183.70      6.07 o 
   1 -12   8       33.58       31.75      3.51 o 
   2 -12   8        1.71        7.05      2.85 o 
   3 -12   8        7.21        6.82      3.04 o 
  -3 -11   8       24.82       30.59      3.66 o 
  -2 -11   8       82.62       89.16      5.23 o 
  -1 -11   8        3.94        7.52      3.08 o 
   0 -11   8      193.00      187.55      6.08 o 
   1 -11   8      387.92      407.26      5.52 o 
   2 -11   8       44.47       38.99      3.64 o 
   3 -11   8        2.21        0.29      2.53 o 
   4 -11   8      132.32      159.58      6.50 o 
  -3 -10   8        4.88        3.31      3.43 o 
  -2 -10   8        3.89        8.19      3.40 o 
  -1 -10   8       34.03       38.21      3.94 o 
   0 -10   8      401.27      408.87      7.73 o 
   1 -10   8      260.55      254.82      3.45 o 
   2 -10   8       15.45       14.31      2.92 o 
   3 -10   8       19.40       20.92      3.29 o 
   4 -10   8       34.49       35.54      3.48 o 
  -4  -9   8       22.13       29.17      4.85 o 
  -3  -9   8        0.96       -2.90      2.90 o 
  -2  -9   8      108.97      105.09      4.93 o 
  -1  -9   8      404.49      401.65      7.71 o 
   0  -9   8      222.48      222.36      3.74 o 
   1  -9   8      190.45      199.87      5.03 o 
   2  -9   8      354.32      340.53      7.22 o 
   3  -9   8        0.89        1.57      2.55 o 
   4  -9   8        3.10        1.32      2.39 o 
  -4  -8   8       26.43       40.53      3.79 o 
  -3  -8   8       69.04       75.29      4.58 o 
  -2  -8   8       95.31       97.30      4.61 o 
  -1  -8   8       64.56       70.44      2.58 o 
   0  -8   8        2.98        3.30      1.72 o 
   1  -8   8      160.19      149.96      4.34 o 
   2  -8   8      507.45      483.17      5.22 o 
   3  -8   8       13.95       15.54      2.73 o 
   4  -8   8        1.18        0.70      2.48 o 
   5  -8   8       13.09       12.32      2.88 o 
  -4  -7   8        3.47        4.64      2.68 o 
  -3  -7   8       99.83      101.29      4.92 o 
  -2  -7   8       72.17       66.47      3.89 o 
  -1  -7   8       20.28       21.50      1.98 o 
   0  -7   8      902.82      879.91      6.59 o 
   1  -7   8      499.49      511.88      6.84 o 
   2  -7   8        3.46        6.13      1.50 o 
   3  -7   8      194.46      182.56      3.71 o 
   4  -7   8       40.06       40.24      4.56 o 
   5  -7   8       13.20       11.45      3.03 o 
  -4  -6   8        0.43       -1.19      2.38 o 
  -3  -6   8      144.50      148.59      3.63 o 
  -2  -6   8      262.36      254.31      7.22 o 
  -1  -6   8       75.75       82.71      2.61 o 
   0  -6   8      128.01      131.25      2.94 o 
   1  -6   8       15.56       16.18      1.86 o 
   2  -6   8        0.05       -0.49      1.38 o 
   3  -6   8       29.86       23.66      1.94 o 
   4  -6   8       11.02       13.21      1.93 o 
   5  -6   8        9.91        5.61      1.52 o 
  -5  -5   8        0.91        5.05      3.72 o 
  -4  -5   8       18.20       17.77      3.19 o 
  -3  -5   8       28.98       28.82      2.29 o 
  -2  -5   8      152.62      151.05      3.38 o 
  -1  -5   8       79.13       86.85      3.14 o 
   0  -5   8      142.97      133.70      3.70 o 
   1  -5   8     1817.87     1785.54     13.25 o 
   2  -5   8      824.08      797.68      6.32 o 
   3  -5   8        2.82        3.23      1.54 o 
   4  -5   8       34.35       30.53      3.36 o 
   5  -5   8       48.12       44.19      4.26 o 
  -5  -4   8       17.80       18.23      2.89 o 
  -4  -4   8       49.11       50.07      4.40 o 
  -3  -4   8       17.09       14.88      2.17 o 
  -2  -4   8        2.49        0.27      1.95 o 
  -1  -4   8      260.27      280.82      3.95 o 
   0  -4   8      136.85      146.33      4.41 o 
   1  -4   8       10.08        8.06      1.68 o 
   2  -4   8        2.37        2.09      1.25 o 
   3  -4   8        1.85        1.86      2.07 o 
   4  -4   8        6.60        2.29      2.85 o 
   5  -4   8       73.11       73.28      4.68 o 
  -5  -3   8       11.73        5.66      3.63 o 
  -4  -3   8        4.37        3.01      3.49 o 
  -3  -3   8      547.63      535.58     11.72 o 
  -2  -3   8      135.60      119.14      3.29 o 
  -1  -3   8       83.20       77.57      3.77 o 
   0  -3   8       43.02       49.32      3.16 o 
   1  -3   8      353.99      355.73      4.28 o 
   2  -3   8      324.27      317.23      4.12 o 
   3  -3   8      629.62      618.27      9.35 o 
   4  -3   8       23.70       15.55      3.25 o 
   5  -3   8        4.82        4.62      3.11 o 
  -5  -2   8      183.36      175.30      7.06 o 
  -4  -2   8       54.01       51.09      4.53 o 
  -3  -2   8      111.01       99.64      4.79 o 
  -2  -2   8       69.86       56.58      3.74 o 
  -1  -2   8       74.66       72.17      3.71 o 
   0  -2   8        6.08        5.03      2.69 o 
   1  -2   8       73.98       81.35      1.69 o 
   2  -2   8        0.38        0.88      2.01 o 
   3  -2   8       23.62       25.24      3.09 o 
   4  -2   8        4.28        1.92      3.02 o 
   5  -2   8        1.26        4.29      2.87 o 
  -5  -1   8        4.20        0.97      3.99 o 
  -4  -1   8       16.11       13.67      3.51 o 
  -3  -1   8       75.09       71.45      4.38 o 
  -2  -1   8     1177.87     1134.33     11.72 o 
  -1  -1   8      831.23      812.96      9.16 o 
   0  -1   8        0.51       -0.22      2.46 o 
   1  -1   8       13.74       17.78      1.98 o 
   2  -1   8      330.08      351.26      4.57 o 
   3  -1   8       24.75       25.82      3.35 o 
   4  -1   8       56.23       54.14      4.01 o 
   5  -1   8        0.00       -1.27      3.23 o 
  -5   0   8        3.88        0.13      4.05 o 
  -4   0   8       56.87       55.24      4.34 o 
  -3   0   8       72.71       71.99      4.64 o 
  -2   0   8      223.63      219.02      5.91 o 
  -1   0   8       55.97       57.70      3.51 o 
   0   0   8      168.82      178.72      4.63 o 
   1   0   8       16.30       15.63      1.64 o 
   2   0   8      154.78      148.88      2.62 o 
   3   0   8      160.82      156.06      3.87 o 
   4   0   8       63.84       57.49      4.33 o 
  -5   1   8        0.30        1.29      3.36 o 
  -4   1   8        6.16        9.93      3.82 o 
  -3   1   8        0.22       -3.41      3.44 o 
  -2   1   8      296.04      297.21      6.59 o 
  -1   1   8      770.07      804.43      9.32 o 
   0   1   8      287.55      271.30      5.37 o 
   1   1   8       21.85       25.55      1.74 o 
   2   1   8        4.07        2.93      1.35 o 
   3   1   8      145.82      151.38      3.66 o 
   4   1   8        5.61        4.27      3.05 o 
  -5   2   8       23.82       23.59      4.17 o 
  -4   2   8       19.05       18.32      3.83 o 
  -3   2   8       12.92        9.54      3.71 o 
  -2   2   8       14.07       15.25      2.84 o 
  -1   2   8      741.56      722.92      8.87 o 
   0   2   8        1.04        0.46      2.08 o 
   1   2   8       57.53       52.69      1.90 o 
   2   2   8       58.02       54.52      4.13 o 
   3   2   8       44.05       50.47      2.77 o 
   4   2   8       34.37       24.38      3.86 o 
  -4   3   8       24.80       21.40      4.28 o 
  -3   3   8        1.67       -0.54      3.14 o 
  -2   3   8       48.67       57.03      3.95 o 
  -1   3   8      606.45      619.78     13.50 o 
   0   3   8      199.80      193.82      6.80 o 
   1   3   8      177.98      183.76      3.70 o 
   2   3   8       47.14       39.47      3.20 o 
   3   3   8        7.21        5.58      4.05 o 
   4   3   8       36.48       37.61      4.34 o 
  -4   4   8       31.87       24.29      3.88 o 
  -3   4   8       67.14       59.50      4.15 o 
  -2   4   8        0.08       -0.61      1.55 o 
  -1   4   8       41.79       40.68      1.96 o 
   0   4   8      537.28      546.42      6.20 o 
   1   4   8      205.20      213.04      6.59 o 
   2   4   8        3.77        4.64      1.96 o 
   3   4   8        1.80        1.98      2.16 o 
  -4   5   8       40.07       49.56      4.76 o 
  -3   5   8       10.30        8.31      4.66 o 
  -2   5   8       14.00       14.49      1.81 o 
  -1   5   8       37.99       39.85      3.35 o 
   0   5   8      595.16      605.41      6.81 o 
   1   5   8        4.29        0.12      3.64 o 
   2   5   8        9.87       10.78      3.78 o 
   3   5   8        3.16       10.00      3.53 o 
  -4   6   8       23.39       28.29      2.77 o 
  -3   6   8        0.17        1.15      2.30 o 
  -2   6   8       33.57       29.53      2.63 o 
  -1   6   8        1.91        4.66      2.11 o 
   0   6   8      149.85      149.61      3.98 o 
   1   6   8      132.61      138.27      5.89 o 
   2   6   8       70.96       69.50      4.93 o 
  -3   7   8        6.05        5.13      2.97 o 
  -2   7   8        0.03        4.04      3.04 o 
  -1   7   8        1.84        2.24      2.10 o 
   0   7   8       29.29       27.21      2.58 o 
   1   7   8      220.75      216.43      7.30 o 
   2   7   8        0.25        2.77      4.52 o 
  -2   8   8        3.22        6.05      3.59 o 
  -1   8   8        4.08       10.32      5.04 o 
   0   8   8       11.72        8.47      2.22 o 
   1   8   8       19.17       19.52      4.52 o 
   0 -14   9       24.83       21.60      3.51 o 
   1 -14   9      107.28      109.11      5.38 o 
  -1 -13   9       22.14       18.83      4.13 o 
   0 -13   9       29.90       26.38      3.91 o 
   1 -13   9       30.08       25.42      3.25 o 
   2 -13   9        0.39       -1.40      2.73 o 
  -2 -12   9       91.22       79.10      4.97 o 
  -1 -12   9        1.53       -1.95      3.52 o 
   0 -12   9       23.06       24.45      3.44 o 
   1 -12   9       49.59       64.09      4.08 o 
   2 -12   9      274.60      288.59      7.65 o 
   3 -12   9        1.09       -0.18      2.72 o 
  -3 -11   9       11.03       14.34      3.49 o 
  -2 -11   9        3.70        1.52      3.36 o 
  -1 -11   9       41.19       37.05      3.88 o 
   0 -11   9        5.80        4.07      2.88 o 
   1 -11   9        2.88        5.10      2.81 o 
   2 -11   9       14.88       20.37      3.39 o 
   3 -11   9        3.38       10.26      3.04 o 
   4 -11   9        2.75        3.81      3.08 o 
  -3 -10   9       53.43       67.09      4.63 o 
  -2 -10   9      424.06      419.48      8.80 o 
  -1 -10   9      114.44      118.26      5.17 o 
   0 -10   9       15.09       19.28      3.73 o 
   1 -10   9      103.91      100.93      2.99 o 
   2 -10   9        9.63        6.11      2.55 o 
   3 -10   9      516.67      504.56      9.58 o 
   4 -10   9        0.05       -1.89      2.46 o 
  -4  -9   9        2.01        8.00      2.65 o 
  -3  -9   9       12.68       23.42      3.54 o 
  -2  -9   9       49.17       56.89      4.37 o 
  -1  -9   9        0.30        0.42      3.22 o 
   0  -9   9        2.61        2.15      1.83 o 
   1  -9   9      108.76      109.76      3.00 o 
   2  -9   9       24.55       22.60      3.17 o 
   3  -9   9       30.10       31.28      3.35 o 
   4  -9   9       20.72       23.01      3.19 o 
  -4  -8   9        9.95        7.76      2.95 o 
  -3  -8   9       16.34       19.06      3.68 o 
  -2  -8   9      210.59      214.17      6.32 o 
  -1  -8   9     1323.60     1305.51     10.91 o 
   0  -8   9      117.17      117.80      3.29 o 
   1  -8   9        1.56        2.81      1.79 o 
   2  -8   9      281.35      274.62      6.43 o 
   3  -8   9       94.95       77.95      2.76 o 
   4  -8   9       74.80       69.74      4.33 o 
  -4  -7   9        5.44        4.92      2.74 o 
  -3  -7   9        0.56       -0.73      2.76 o 
  -2  -7   9        0.10       -0.21      1.96 o 
  -1  -7   9       21.59       26.66      2.21 o 
   0  -7   9        4.15        2.25      1.90 o 
   1  -7   9       25.62       26.29      2.07 o 
   2  -7   9      515.51      506.66      5.52 o 
   3  -7   9       32.16       30.14      2.14 o 
   4  -7   9        8.79        8.17      1.83 o 
   5  -7   9       63.03       56.56      4.05 o 
  -4  -6   9        2.21       -2.35      2.35 o 
  -3  -6   9      109.68      113.41      3.45 o 
  -2  -6   9      268.64      266.67     13.21 o 
  -1  -6   9      115.54      111.97      3.05 o 
   0  -6   9     1185.90     1174.16     11.30 o 
   1  -6   9        0.01        0.98      3.03 o 
   2  -6   9       16.31       16.59      1.68 o 
   3  -6   9      142.66      138.26      5.91 o 
   4  -6   9       86.26       74.50      2.91 o 
   5  -6   9        1.91        5.22      3.21 o 
  -4  -5   9       23.34       22.66      2.39 o 
  -3  -5   9        2.01        1.07      2.12 o 
  -2  -5   9      172.05      163.05      3.64 o 
  -1  -5   9      190.04      162.98      3.45 o 
   0  -5   9       32.98       29.74      3.25 o 
   1  -5   9      207.16      201.06      5.40 o 
   2  -5   9       30.32       31.35      1.87 o 
   3  -5   9       88.87       90.19      5.09 o 
   4  -5   9      128.58      122.55      5.26 o 
   5  -5   9       13.65       13.30      3.19 o 
  -5  -4   9        6.42        2.61      3.94 o 
  -4  -4   9       56.27       49.87      4.17 o 
  -3  -4   9        0.19       -1.84      2.10 o 
  -2  -4   9      239.21      242.58      4.15 o 
  -1  -4   9      823.22      817.97      9.69 o 
   0  -4   9       14.11       12.04      2.96 o 
   1  -4   9      514.50      501.83      5.36 o 
   2  -4   9      228.63      244.12      6.32 o 
   3  -4   9        0.09       -2.63      2.63 o 
   4  -4   9        7.21        9.06      3.36 o 
   5  -4   9       32.61       32.24      4.28 o 
  -5  -3   9        2.41       -3.00      3.84 o 
  -4  -3   9       25.89       21.52      3.71 o 
  -3  -3   9       30.67       31.56      3.76 o 
  -2  -3   9        0.14        1.65      3.06 o 
  -1  -3   9      246.46      241.73      5.79 o 
   0  -3   9     1238.41     1227.30     11.45 o 
   1  -3   9       60.45       65.68      2.45 o 
   2  -3   9      226.09      236.22      5.72 o 
   3  -3   9       66.76       66.18      3.83 o 
   4  -3   9        5.14        5.17      3.14 o 
   5  -3   9       19.13       17.41      3.41 o 
  -5  -2   9        2.04       -2.41      4.28 o 
  -4  -2   9        1.65        2.40      3.70 o 
  -3  -2   9        8.29       11.19      3.32 o 
  -2  -2   9       80.06       69.30      4.18 o 
  -1  -2   9      518.92      534.83      8.17 o 
   0  -2   9      873.28      925.43     10.05 o 
   1  -2   9       16.64       18.36      1.84 o 
   2  -2   9      287.45      266.01      4.26 o 
   3  -2   9      328.50      339.31      7.50 o 
   4  -2   9       42.99       45.75      4.12 o 
  -5  -1   9       14.85        8.06      3.94 o 
  -4  -1   9       87.55       68.39      4.78 o 
  -3  -1   9      116.00      119.02      5.37 o 
  -2  -1   9       13.04       15.01      3.25 o 
  -1  -1   9       27.17       26.73      3.27 o 
   0  -1   9      173.32      173.43      4.92 o 
   1  -1   9      396.41      397.58      4.84 o 
   2  -1   9      261.32      254.14      9.96 o 
   3  -1   9      236.66      243.58      6.62 o 
   4  -1   9       52.18       54.89      4.57 o 
  -5   0   9       54.09       51.41      5.27 o 
  -4   0   9        7.56        8.84      3.59 o 
  -3   0   9        6.12        5.40      3.44 o 
  -2   0   9        7.16       13.11      3.41 o 
  -1   0   9      562.05      542.10      8.15 o 
   0   0   9        5.24        6.08      2.62 o 
   1   0   9      544.68      545.56      5.59 o 
   2   0   9        8.44        7.77      1.43 o 
   3   0   9       71.25       75.10      2.35 o 
   4   0   9      122.85      127.50      5.83 o 
  -5   1   9        1.09       -1.36      3.80 o 
  -4   1   9       12.59        9.54      4.04 o 
  -3   1   9      268.91      234.87      6.72 o 
  -2   1   9      557.62      540.33      8.94 o 
  -1   1   9       25.88       31.92      3.36 o 
   0   1   9       84.23       89.06      3.95 o 
   1   1   9       24.62       21.97      1.66 o 
   2   1   9       92.83       87.13      2.36 o 
   3   1   9       38.61       41.07      4.51 o 
   4   1   9       52.89       56.74      4.45 o 
  -4   2   9      110.33      118.00      6.12 o 
  -3   2   9       71.32       63.34      4.43 o 
  -2   2   9       46.71       40.84      3.61 o 
  -1   2   9        0.03       -0.05      2.57 o 
   0   2   9      426.43      413.40      6.98 o 
   1   2   9       67.37       59.62      2.05 o 
   2   2   9        8.13       11.79      2.30 o 
   3   2   9        3.53        5.90      2.51 o 
   4   2   9       22.94       21.61      3.98 o 
  -4   3   9        8.99       16.95      4.14 o 
  -3   3   9       14.76       13.67      3.48 o 
  -2   3   9      302.26      280.19      6.86 o 
  -1   3   9      269.53      261.71      6.08 o 
   0   3   9       65.91       66.75      3.40 o 
   1   3   9      146.77      145.84      3.61 o 
   2   3   9        4.25        4.98      4.48 o 
   3   3   9        0.41        1.46      2.80 o 
  -4   4   9       31.24       35.03      4.88 o 
  -3   4   9       25.96       28.36      4.01 o 
  -2   4   9        8.77        7.85      2.07 o 
  -1   4   9       46.99       45.27      4.95 o 
   0   4   9        6.16        6.08      3.94 o 
   1   4   9      291.03      290.80      7.71 o 
   2   4   9       64.05       65.71      4.89 o 
   3   4   9        0.65       -3.60      3.60 o 
  -3   5   9       62.74       57.50      4.44 o 
  -2   5   9        0.96        2.14      3.96 o 
  -1   5   9      153.10      154.33      4.84 o 
   0   5   9      165.77      173.60      5.73 o 
   1   5   9        2.21       -0.64      3.49 o 
   2   5   9       24.57       33.51      4.62 o 
  -3   6   9      101.81      118.91      5.86 o 
  -2   6   9        5.23       -0.09      2.08 o 
  -1   6   9        0.31        2.03      2.37 o 
   0   6   9        4.55        2.61      2.22 o 
   1   6   9       31.80       34.12      4.58 o 
   2   6   9       44.36       34.33      4.46 o 
  -2   7   9       74.75       68.10      4.75 o 
  -1   7   9       28.70       26.66      3.52 o 
   0   7   9       17.19       16.77      2.43 o 
   1   7   9       15.24       15.15      4.34 o 
   0 -14  10       11.54       26.33      3.98 o 
   1 -14  10        2.77       -2.36      2.36 o 
  -1 -13  10        1.04        3.24      3.05 o 
   0 -13  10       23.56       36.90      4.28 o 
   1 -13  10       54.20       49.97      4.01 o 
   2 -13  10        4.38        7.08      3.07 o 
  -2 -12  10        7.74        8.66      3.79 o 
  -1 -12  10      125.69      132.75      6.04 o 
   0 -12  10        0.27        2.23      2.86 o 
   1 -12  10      107.13      104.96      5.04 o 
   2 -12  10        3.07        4.59      2.98 o 
   3 -12  10       19.73       34.36      3.74 o 
  -3 -11  10        5.01       20.95      3.80 o 
  -2 -11  10        0.14        6.81      3.41 o 
  -1 -11  10      363.33      372.45      8.46 o 
   0 -11  10       55.68       45.32      3.99 o 
   1 -11  10       17.83       18.82      3.40 o 
   2 -11  10        0.42        0.89      2.81 o 
   3 -11  10        0.56        5.95      2.81 o 
  -3 -10  10        2.03        2.34      3.16 o 
  -2 -10  10       18.14       17.91      3.52 o 
  -1 -10  10        1.10        1.84      3.20 o 
   0 -10  10      441.59      417.23      8.19 o 
   1 -10  10       61.48       61.23      2.77 o 
   2 -10  10       55.00       61.33      3.93 o 
   3 -10  10       96.60       95.97      4.77 o 
   4 -10  10        0.38        0.90      3.00 o 
  -3  -9  10       12.45        6.71      3.42 o 
  -2  -9  10       80.46       74.44      4.74 o 
  -1  -9  10       16.98       20.57      3.64 o 
   0  -9  10      761.83      765.84     12.65 o 
   1  -9  10       70.89       65.26      2.68 o 
   2  -9  10       18.69       24.44      3.05 o 
   3  -9  10       10.85       20.45      3.46 o 
   4  -9  10       55.85       62.72      4.38 o 
  -4  -8  10        0.01       12.38      2.95 o 
  -3  -8  10       22.05       19.83      3.63 o 
  -2  -8  10       91.40       86.28      4.87 o 
  -1  -8  10      272.64      270.33      5.79 o 
   0  -8  10        3.41        2.98      2.02 o 
   1  -8  10      267.68      249.90      5.55 o 
   2  -8  10      333.98      327.11      7.03 o 
   3  -8  10       53.25       56.68      2.64 o 
   4  -8  10       35.16       30.42      3.20 o 
  -4  -7  10       45.18       48.14      3.70 o 
  -3  -7  10       61.01       56.32      4.14 o 
  -2  -7  10        0.02       -0.23      2.43 o 
  -1  -7  10      559.37      522.46      8.24 o 
   0  -7  10      617.70      606.97      6.17 o 
   1  -7  10     1656.62     1574.10     14.18 o 
   2  -7  10        0.42        1.49      1.66 o 
   3  -7  10       33.64       35.87      2.25 o 
   4  -7  10        6.33        2.93      1.59 o 
  -4  -6  10        1.53        4.42      2.76 o 
  -3  -6  10        9.94        7.14      2.24 o 
  -2  -6  10      177.29      169.72      3.92 o 
  -1  -6  10      599.21      585.56     13.84 o 
   0  -6  10      520.83      538.48      8.38 o 
   1  -6  10       17.82       22.65      3.42 o 
   2  -6  10      133.48      118.26      3.00 o 
   3  -6  10        8.23        8.62      1.72 o 
   4  -6  10       80.59       74.31      4.29 o 
  -4  -5  10       70.31       69.58      3.00 o 
  -3  -5  10      122.87      133.88      3.84 o 
  -2  -5  10      153.64      139.17      4.22 o 
  -1  -5  10        0.21       -1.01      3.00 o 
   0  -5  10      797.23      789.01      9.94 o 
   1  -5  10     1909.82     1838.28     15.07 o 
   2  -5  10      531.25      529.12     15.29 o 
   3  -5  10       12.57        8.11      2.69 o 
   4  -5  10       95.84       96.96      4.98 o 
  -4  -4  10        9.14       10.55      3.72 o 
  -3  -4  10        6.98        5.76      3.25 o 
  -2  -4  10        0.08       -2.02      3.36 o 
  -1  -4  10       42.59       45.02      3.74 o 
   0  -4  10     1933.55     1860.69     14.97 o 
   1  -4  10      657.08      677.27      9.34 o 
   2  -4  10       11.55       17.94      2.19 o 
   3  -4  10       46.71       39.61      3.37 o 
   4  -4  10       12.50       12.60      2.90 o 
  -4  -3  10       25.90       20.22      3.68 o 
  -3  -3  10        2.15        1.79      3.62 o 
  -2  -3  10       28.20       35.89      3.91 o 
  -1  -3  10      101.05       89.02      4.42 o 
   0  -3  10       64.22       66.01      4.04 o 
   1  -3  10      716.70      725.18      9.58 o 
   2  -3  10      861.66      873.76     15.67 o 
   3  -3  10       31.52       36.57      3.37 o 
   4  -3  10        1.31        1.19      2.69 o 
  -4  -2  10       75.03       70.94      5.31 o 
  -3  -2  10        1.54       -0.73      3.64 o 
  -2  -2  10       61.58       51.31      4.23 o 
  -1  -2  10       16.30       15.88      3.24 o 
   0  -2  10        2.71       -2.57      3.07 o 
   1  -2  10      483.25      477.97     11.72 o 
   2  -2  10      738.68      729.65      7.49 o 
   3  -2  10        1.56       -0.46      2.63 o 
   4  -2  10        7.83        8.16      3.37 o 
  -4  -1  10       47.53       44.67      4.80 o 
  -3  -1  10       92.94       85.77      4.93 o 
  -2  -1  10        1.86        0.61      3.27 o 
  -1  -1  10       90.19       90.20      4.44 o 
   0  -1  10      421.79      410.60      7.40 o 
   1  -1  10       80.64       87.23      2.83 o 
   2  -1  10      165.06      168.48      3.72 o 
   3  -1  10      300.01      287.43     14.07 o 
   4  -1  10       20.92       25.50      3.97 o 
  -4   0  10       17.34       21.90      4.39 o 
  -3   0  10       63.63       71.21      4.73 o 
  -2   0  10      119.49      128.47      5.24 o 
  -1   0  10      155.77      153.34      5.25 o 
   0   0  10       88.15       85.45      4.05 o 
   1   0  10        1.55        0.22      2.62 o 
   2   0  10       23.53       24.22      1.71 o 
   3   0  10      120.53      115.26      5.03 o 
   4   0  10       29.16       37.24      4.14 o 
  -4   1  10        4.54        5.70      3.90 o 
  -3   1  10       57.46       50.90      4.33 o 
  -2   1  10      102.91      107.51      5.32 o 
  -1   1  10       45.11       43.34      3.68 o 
   0   1  10        4.94        6.38      2.77 o 
   1   1  10      620.25      613.86      5.29 o 
   2   1  10      132.91      137.06      3.74 o 
   3   1  10        1.53       -2.14      2.14 o 
   4   1  10       49.92       47.46      4.22 o 
  -4   2  10       39.94       30.99      4.27 o 
  -3   2  10       10.71        7.87      3.42 o 
  -2   2  10        0.97       -3.25      3.25 o 
  -1   2  10        0.04        0.37      2.59 o 
   0   2  10      224.78      215.35      5.66 o 
   1   2  10       52.52       49.90      4.06 o 
   2   2  10       11.96       10.97      2.06 o 
   3   2  10        0.33        0.55      1.99 o 
  -4   3  10        0.19        7.26      3.54 o 
  -3   3  10      132.57      125.38      5.65 o 
  -2   3  10        0.92        0.72      2.68 o 
  -1   3  10       21.67       21.19      3.17 o 
   0   3  10       37.02       33.05      4.19 o 
   1   3  10        1.06       -1.56      1.77 o 
   2   3  10      171.02      180.22      4.33 o 
   3   3  10       32.72       35.70      3.29 o 
  -3   4  10        7.51        3.16      3.34 o 
  -2   4  10        4.18        5.33      2.10 o 
  -1   4  10        1.37        1.13      3.02 o 
   0   4  10       45.48       51.48      4.64 o 
   1   4  10       18.32       25.24      4.55 o 
   2   4  10        1.38       -0.44      3.76 o 
  -3   5  10        0.03       -2.55      3.16 o 
  -2   5  10       84.65      103.59      5.43 o 
  -1   5  10       52.05       64.90      5.11 o 
   0   5  10       14.49       20.48      4.56 o 
   1   5  10        1.13       -2.24      3.95 o 
   2   5  10        3.40        8.17      3.71 o 
  -2   6  10        0.61       -1.40      2.54 o 
  -1   6  10       10.04       13.39      5.28 o 
   0   6  10       34.05       26.65      2.54 o 
   1   6  10       64.03       68.88      5.04 o 
  -1 -13  11      111.20      116.95      6.08 o 
   0 -13  11       64.66       66.98      4.56 o 
   1 -13  11        1.21        1.75      2.84 o 
   2 -13  11        3.08        5.53      2.91 o 
  -2 -12  11        7.71       10.73      3.94 o 
  -1 -12  11        2.36        2.36      3.38 o 
   0 -12  11      106.93      109.07      5.06 o 
   1 -12  11       88.28       89.67      4.91 o 
   2 -12  11        0.09        5.08      2.82 o 
   3 -12  11        7.74        9.78      3.67 o 
  -2 -11  11       25.58       26.66      4.11 o 
  -1 -11  11       34.07       30.15      3.89 o 
   0 -11  11      294.02      287.36      7.44 o 
   1 -11  11      150.87      142.09      5.27 o 
   2 -11  11        2.46        0.92      1.93 o 
   3 -11  11       21.94       21.55      3.66 o 
  -3 -10  11        1.03       -0.71      3.31 o 
  -2 -10  11       12.59        9.31      3.63 o 
  -1 -10  11        2.63        2.68      3.40 o 
   0 -10  11      108.72      112.99      3.46 o 
   1 -10  11      107.50      109.70      3.38 o 
   2 -10  11       65.98       67.30      2.99 o 
   3 -10  11       26.97       29.36      3.71 o 
  -3  -9  11       69.45       77.21      4.77 o 
  -2  -9  11       26.11       30.69      3.86 o 
  -1  -9  11      178.70      177.60      4.18 o 
   0  -9  11        3.40        5.85      2.26 o 
   1  -9  11       84.13       80.38      2.94 o 
   2  -9  11      404.76      374.09      5.71 o 
   3  -9  11       33.12       39.08      3.56 o 
   4  -9  11        0.55       -2.07      2.07 o 
  -3  -8  11       99.58      100.82      4.87 o 
  -2  -8  11       12.76       11.37      3.45 o 
  -1  -8  11       99.75       80.60      3.15 o 
   0  -8  11       56.67       55.54      2.87 o 
   1  -8  11      110.96      116.20      5.04 o 
   2  -8  11        0.07        0.90      1.92 o 
   3  -8  11       17.93       15.38      1.99 o 
   4  -8  11        0.35        1.05      2.07 o 
  -4  -7  11       19.23       26.66      3.44 o 
  -3  -7  11       11.37       13.44      2.54 o 
  -2  -7  11      213.71      221.10      4.60 o 
  -1  -7  11       71.52       73.88      3.01 o 
   0  -7  11      218.29      222.42      6.12 o 
   1  -7  11        3.68        5.75      3.11 o 
   2  -7  11        0.06        1.14      1.88 o 
   3  -7  11       36.55       31.42      2.19 o 
   4  -7  11        8.00       15.28      3.11 o 
  -4  -6  11       32.31       22.85      4.63 o 
  -3  -6  11       10.81        9.12      2.36 o 
  -2  -6  11      133.30      139.21      7.64 o 
  -1  -6  11       44.50       42.52      2.69 o 
   0  -6  11       10.84        8.26      3.16 o 
   1  -6  11      356.69      351.87      7.45 o 
   2  -6  11      287.44      296.34      3.89 o 
   3  -6  11        0.20       -0.46      2.30 o 
   4  -6  11        4.34        4.13      3.17 o 
  -3  -5  11        0.00       -1.47      3.55 o 
  -2  -5  11        0.03        1.00      3.57 o 
  -1  -5  11       20.58       22.19      3.71 o 
   0  -5  11      384.56      370.56      7.65 o 
   1  -5  11       40.23       41.65      3.98 o 
   2  -5  11        2.63        2.13      1.91 o 
   3  -5  11        1.09        2.75      2.36 o 
   4  -5  11        2.74        1.86      3.06 o 
  -4  -4  11        4.66       -3.62      4.03 o 
  -3  -4  11      267.55      258.18      7.44 o 
  -2  -4  11      294.62      290.12      7.41 o 
  -1  -4  11      219.77      206.66      6.15 o 
   0  -4  11        6.92        2.26      3.07 o 
   1  -4  11        0.04        1.85      2.96 o 
   2  -4  11        0.04        1.08      2.02 o 
   3  -4  11      412.41      396.02      8.45 o 
   4  -4  11        3.73       -1.86      3.32 o 
  -4  -3  11       19.39       19.56      4.34 o 
  -3  -3  11       12.86       11.39      3.98 o 
  -2  -3  11       28.83       25.40      4.18 o 
  -1  -3  11        0.41        2.37      3.28 o 
   0  -3  11       84.70       79.76      4.39 o 
   1  -3  11        7.01        4.26      3.12 o 
   2  -3  11       32.81       23.01      2.20 o 
   3  -3  11       27.21       29.48      2.48 o 
   4  -3  11        0.17       -1.77      3.13 o 
  -4  -2  11        1.54       -4.02      4.02 o 
  -3  -2  11       25.40       18.98      3.90 o 
  -2  -2  11      226.05      210.99      6.62 o 
  -1  -2  11     1409.49     1402.41     14.13 o 
   0  -2  11       57.43       51.18      4.04 o 
   1  -2  11        1.76        0.61      3.02 o 
   2  -2  11        5.75        8.16      2.08 o 
   3  -2  11       74.67       69.52      7.15 o 
   4  -2  11       62.79       59.31      4.67 o 
  -4  -1  11        5.63        4.26      4.01 o 
  -3  -1  11        9.26        3.56      3.49 o 
  -2  -1  11      100.08      116.83      5.45 o 
  -1  -1  11       27.94       26.52      3.75 o 
   0  -1  11       29.83       23.80      3.47 o 
   1  -1  11        7.94       10.78      3.22 o 
   2  -1  11       92.60       86.16      2.56 o 
   3  -1  11       11.78       12.35      4.82 o 
   4  -1  11       64.70       63.10      4.68 o 
  -4   0  11       25.95       22.73      4.66 o 
  -3   0  11       23.50       26.57      3.78 o 
  -2   0  11       86.03       76.47      4.79 o 
  -1   0  11      115.94      121.14      5.24 o 
   0   0  11      575.59      574.82      9.05 o 
   1   0  11       23.16       20.29      3.26 o 
   2   0  11        2.69        1.30      1.48 o 
   3   0  11       18.07       25.17      3.50 o 
  -4   1  11        0.16        1.05      3.74 o 
  -3   1  11        2.32        3.19      3.26 o 
  -2   1  11      256.38      249.44      7.04 o 
  -1   1  11        0.17        0.80      3.07 o 
   0   1  11       26.19       25.63      3.25 o 
   1   1  11        4.80        2.20      3.16 o 
   2   1  11        4.22        4.50      1.96 o 
   3   1  11       31.19       34.73     10.04 o 
  -4   2  11        1.14        0.11      3.30 o 
  -3   2  11        2.58       -3.69      3.69 o 
  -2   2  11      112.47      112.48      5.22 o 
  -1   2  11      219.34      207.48      6.21 o 
   0   2  11       52.29       53.82      3.75 o 
   1   2  11      116.42      124.97      5.74 o 
   2   2  11        0.01        2.72      2.02 o 
   3   2  11       13.53       19.50      3.49 o 
  -3   3  11        7.26       -1.58      3.43 o 
  -2   3  11       11.44       13.97      3.32 o 
  -1   3  11      156.82      151.74      4.06 o 
   0   3  11       92.44       96.95      5.34 o 
   1   3  11        3.09       -0.59      3.57 o 
   2   3  11       10.41        8.08      3.73 o 
  -3   4  11        4.77       -1.06      3.10 o 
  -2   4  11        9.75       10.27      3.65 o 
  -1   4  11      197.85      196.21      6.58 o 
   0   4  11      174.44      180.43      6.63 o 
   1   4  11        0.08        2.21      4.43 o 
   2   4  11        9.12        6.52      3.71 o 
  -2   5  11        3.48       13.06      4.26 o 
  -1   5  11       18.36       18.71      3.98 o 
   0   5  11      109.61      113.46      6.10 o 
   1   5  11       41.00       40.58      4.89 o 
   0 -13  12        6.96       10.38      3.47 o 
   1 -13  12       70.47       74.38      4.76 o 
  -1 -12  12        2.23        2.57      3.70 o 
   0 -12  12        0.87       -2.50      3.19 o 
   1 -12  12        9.41       16.32      3.57 o 
   2 -12  12       84.16       84.32      3.37 o 
  -2 -11  12       32.68       40.27      4.27 o 
  -1 -11  12        0.61       -3.56      3.56 o 
   0 -11  12       14.74       16.10      3.49 o 
   1 -11  12       52.41       64.13      4.08 o 
   2 -11  12       23.15       28.77      2.56 o 
   3 -11  12       73.96       78.68      4.63 o 
  -2 -10  12       19.36       14.79      3.41 o 
  -1 -10  12       46.02       48.48      4.17 o 
   0 -10  12       56.14       56.73      2.97 o 
   1 -10  12       70.36       69.42      4.60 o 
   2 -10  12       12.07       11.95      2.28 o 
   3 -10  12        9.22       11.50      3.33 o 
  -3  -9  12        0.32       -3.45      3.45 o 
  -2  -9  12       60.62       59.76      4.29 o 
  -1  -9  12      193.33      187.35      4.39 o 
   0  -9  12        7.25        7.85      2.34 o 
   1  -9  12        7.05        9.50      3.12 o 
   2  -9  12      157.71      174.69      4.26 o 
   3  -9  12        0.50        1.16      3.89 o 
  -3  -8  12        2.77        7.30      3.72 o 
  -2  -8  12       43.38       56.90      3.07 o 
  -1  -8  12        9.34       13.91      2.35 o 
   0  -8  12       79.33       76.87      4.59 o 
   1  -8  12       42.89       46.55      4.18 o 
   2  -8  12      246.29      248.15      4.78 o 
   3  -8  12       19.89       15.59      3.00 o 
  -3  -7  12        0.40       -1.96      2.14 o 
  -2  -7  12      108.40      117.89      6.73 o 
  -1  -7  12       37.17       34.38      3.81 o 
   0  -7  12       65.05       70.25      4.74 o 
   1  -7  12      181.90      169.69      5.90 o 
   2  -7  12        0.01        1.34      1.68 o 
   3  -7  12       70.64       73.82      4.25 o 
   4  -7  12       10.96        7.34      2.95 o 
  -4  -6  12        0.02       -3.09      3.32 o 
  -3  -6  12        2.92        1.27      3.66 o 
  -2  -6  12       59.73       66.02      4.84 o 
  -1  -6  12       20.89       17.84      3.86 o 
   0  -6  12       49.67       47.40      4.24 o 
   1  -6  12      260.74      258.09      7.01 o 
   2  -6  12       13.60       12.06      2.13 o 
   3  -6  12       52.26       53.09      3.91 o 
   4  -6  12       37.98       37.97      4.09 o 
  -4  -5  12        4.18       -0.41      3.37 o 
  -3  -5  12        2.01        1.49      4.01 o 
  -2  -5  12       21.40       31.09      4.21 o 
  -1  -5  12      361.98      370.77      8.21 o 
   0  -5  12        0.47       -0.75      3.69 o 
   1  -5  12        0.06       -2.19      3.44 o 
   2  -5  12        4.35        1.43      2.03 o 
   3  -5  12        2.04        2.71      2.41 o 
   4  -5  12        7.51       16.41      3.12 o 
  -4  -4  12        4.72        0.07      3.49 o 
  -3  -4  12        7.92        5.87      3.29 o 
  -2  -4  12       10.31       13.09      3.94 o 
  -1  -4  12       66.86       70.73      4.72 o 
   0  -4  12      484.67      475.65      8.97 o 
   1  -4  12       12.17       12.54      3.64 o 
   2  -4  12      163.30      173.91      4.19 o 
   3  -4  12        4.19        5.59      3.10 o 
   4  -4  12        4.16       11.32      2.89 o 
  -4  -3  12       45.24       40.77      4.88 o 
  -3  -3  12        0.12       -3.01      3.27 o 
  -2  -3  12       88.70       71.77      5.01 o 
  -1  -3  12      209.36      216.91      6.61 o 
   0  -3  12      449.77      488.25      9.13 o 
   1  -3  12       21.50       20.63      3.47 o 
   2  -3  12        0.96        1.75      1.87 o 
   3  -3  12        5.27        4.84      1.86 o 
   4  -3  12       29.88       35.31      4.87 o 
  -3  -2  12       19.37       12.79      3.74 o 
  -2  -2  12       18.61       14.29      3.93 o 
  -1  -2  12        1.47        0.07      3.30 o 
   0  -2  12       87.86       84.13      4.66 o 
   1  -2  12      137.99      150.16      5.64 o 
   2  -2  12      159.69      154.05      4.01 o 
   3  -2  12      126.30      138.49      4.01 o 
  -4  -1  12        4.38       -2.43      4.11 o 
  -3  -1  12       21.93       19.28      3.94 o 
  -2  -1  12        0.09        0.29      3.52 o 
  -1  -1  12      421.75      407.25      8.50 o 
   0  -1  12        0.49       -0.76      3.12 o 
   1  -1  12      482.39      490.19      8.90 o 
   2  -1  12        6.61        4.77      1.59 o 
   3  -1  12       11.46        8.19      3.33 o 
  -3   0  12        0.16       -0.67      3.59 o 
  -2   0  12      287.30      296.58      7.77 o 
  -1   0  12      158.39      161.57      6.01 o 
   0   0  12       24.42       31.66      3.61 o 
   1   0  12       28.24       23.78      3.39 o 
   2   0  12       30.60       26.66      2.48 o 
   3   0  12       33.05       32.29      4.04 o 
  -3   1  12       89.63      108.69      5.70 o 
  -2   1  12        3.57        7.41      3.66 o 
  -1   1  12       19.06       18.78      3.42 o 
   0   1  12      225.27      210.05      6.12 o 
   1   1  12      136.47      112.68      5.68 o 
   2   1  12       74.76       79.32      3.48 o 
   3   1  12        1.37       -1.93      1.93 o 
  -3   2  12        4.28       -2.44      3.67 o 
  -2   2  12        1.39       -3.32      3.32 o 
  -1   2  12       89.83       88.84      4.71 o 
   0   2  12      366.41      368.39      8.64 o 
   1   2  12       43.63       55.41      4.85 o 
   2   2  12        1.74        2.38      4.05 o 
  -2   3  12       19.19       16.98      3.22 o 
  -1   3  12        1.78       -3.94      3.94 o 
   0   3  12       11.31       16.86      3.66 o 
   1   3  12      136.27      129.62      6.61 o 
   2   3  12       91.31       85.25      5.89 o 
  -2   4  12        2.25       -0.45      3.27 o 
  -1   4  12        4.63       10.41      4.29 o 
   0   4  12       14.61       15.55      4.36 o 
   1   4  12      118.77      118.14      6.27 o 
  -1 -12  13       87.72       97.18      5.46 o 
   0 -12  13        7.19        8.03      3.37 o 
   1 -12  13       15.29       22.09      3.59 o 
  -1 -11  13       91.77       92.37      5.13 o 
   0 -11  13        7.83        9.41      3.28 o 
   1 -11  13        8.10        7.25      3.82 o 
   2 -11  13       88.36       87.54      6.69 o 
  -2 -10  13        6.45        3.30      3.64 o 
  -1 -10  13       33.50       34.72      4.27 o 
   0 -10  13       91.43       90.19      3.32 o 
   1 -10  13       14.98       11.42      2.85 o 
   2 -10  13        5.21        6.53      5.14 o 
   3 -10  13       36.45       36.34      2.55 o 
  -2  -9  13       68.52       71.52      5.08 o 
  -1  -9  13       20.10       17.86      3.55 o 
   0  -9  13      120.25      104.53      5.31 o 
   1  -9  13        2.68        0.23      3.03 o 
   2  -9  13        0.03        0.52      3.61 o 
   3  -9  13      108.76      128.77      5.88 o 
  -3  -8  13        1.36       -2.52      2.52 o 
  -2  -8  13        5.52        5.26      6.71 o 
  -1  -8  13      161.46      157.92      6.01 o 
   0  -8  13        0.00       -2.86      3.18 o 
   1  -8  13      134.08      129.33      5.79 o 
   2  -8  13        0.10        1.23      3.42 o 
   3  -8  13       18.32       24.05      3.77 o 
  -3  -7  13        7.19        7.39      3.90 o 
  -2  -7  13      135.78      128.59      6.12 o 
  -1  -7  13      271.50      283.66      7.57 o 
   0  -7  13       90.59       81.08      5.01 o 
   1  -7  13       44.30       32.99      3.65 o 
   2  -7  13        6.27        6.70      3.42 o 
   3  -7  13       27.86       26.68      2.78 o 
  -3  -6  13       64.26       71.38      5.44 o 
  -2  -6  13        5.73        7.50      3.66 o 
  -1  -6  13       15.79       14.85      3.52 o 
   0  -6  13      279.77      268.93      7.49 o 
   1  -6  13       98.49       91.75      5.02 o 
   2  -6  13        0.76       -1.41      2.62 o 
   3  -6  13        0.83        2.77      2.27 o 
  -3  -5  13       10.06       12.60      3.68 o 
  -2  -5  13       26.41       23.83      4.35 o 
  -1  -5  13       63.27       62.60      4.56 o 
   0  -5  13      786.26      777.52     11.68 o 
   1  -5  13      188.88      195.77      6.41 o 
   2  -5  13       21.50       21.07      3.87 o 
   3  -5  13       28.50       33.94      3.74 o 
  -3  -4  13        1.52        3.68      3.77 o 
  -2  -4  13       11.45       18.86      4.11 o 
  -1  -4  13        2.37        2.23      3.77 o 
   0  -4  13        0.41        0.65      3.69 o 
   1  -4  13      236.99      241.20      6.95 o 
   2  -4  13       41.55       46.29      4.26 o 
   3  -4  13       14.34       10.96      4.56 o 
  -3  -3  13        1.61        1.59      4.00 o 
  -2  -3  13        0.94       -0.71      3.21 o 
  -1  -3  13       64.84       56.87      4.59 o 
   0  -3  13        3.40        6.61      3.68 o 
   1  -3  13      218.77      222.93      6.59 o 
   2  -3  13      192.74      177.95      5.87 o 
   3  -3  13        4.81       -0.81      2.12 o 
  -3  -2  13      122.37      105.61      5.83 o 
  -2  -2  13        0.38       -1.91      3.31 o 
  -1  -2  13       63.37       49.06      4.49 o 
   0  -2  13       37.67       43.21      3.95 o 
   1  -2  13        4.97        4.02      3.26 o 
   2  -2  13       48.16       38.13      2.73 o 
   3  -2  13       12.56       20.70      2.86 o 
  -3  -1  13       83.98       82.54      5.53 o 
  -2  -1  13      124.21      112.56      5.51 o 
  -1  -1  13        7.40        9.56      3.40 o 
   0  -1  13      113.74      111.34      5.09 o 
   1  -1  13        0.03       -2.98      2.98 o 
   2  -1  13       26.76       23.99      2.75 o 
   3  -1  13        5.84        4.22      2.85 o 
  -3   0  13       55.82       58.45      5.04 o 
  -2   0  13      158.29      165.05      6.51 o 
  -1   0  13       12.38       16.60      3.77 o 
   0   0  13       10.18        9.62      3.11 o 
   1   0  13      113.34      116.94      5.16 o 
   2   0  13       48.81       61.70     11.84 o 
  -3   1  13       16.63       27.12      4.35 o 
  -2   1  13       22.32       35.77      4.08 o 
  -1   1  13       15.12        7.61      3.10 o 
   0   1  13       50.06       49.75      3.87 o 
   1   1  13       63.40       65.23      5.10 o 
   2   1  13        6.02        3.21      2.21 o 
  -1   2  13       78.98       73.86      4.52 o 
   0   2  13       14.14       10.12      4.20 o 
   1   2  13        5.92       10.22      4.06 o 
  -1   3  13       17.45       19.34      3.99 o 
   0   3  13        5.42        7.81      3.80 o 
  -1 -11  14       15.36       18.24      3.96 o 
   0 -11  14        6.32        3.60      3.04 o 
   1 -11  14        7.63        7.44      3.70 o 
  -1 -10  14       70.99       80.53     10.76 o 
   0 -10  14       29.15       27.55      3.96 o 
   1 -10  14       84.26       77.93      5.03 o 
   2 -10  14       27.33       21.86      3.56 o 
  -2  -9  14        2.98       13.99      3.72 o 
  -1  -9  14        2.24        8.11      3.42 o 
   0  -9  14       31.38       22.03      3.95 o 
   1  -9  14       69.18       80.19      5.05 o 
   2  -9  14        3.75        1.65      3.29 o 
  -2  -8  14       41.33       53.88      4.78 o 
  -1  -8  14        7.72        7.07      3.45 o 
   0  -8  14      137.80      144.93      5.97 o 
   1  -8  14      120.50      133.20      5.80 o 
   2  -8  14        5.03        4.68      3.59 o 
  -2  -7  14      134.07      135.79      6.34 o 
  -1  -7  14        3.12        7.85      3.94 o 
   0  -7  14        0.74        2.02      3.77 o 
   1  -7  14      105.90       99.22      5.23 o 
   2  -7  14      175.76      185.29      6.82 o 
   3  -7  14       24.43       18.22      2.56 o 
  -3  -6  14        1.54        9.14      4.32 o 
  -2  -6  14      143.18      156.70      6.78 o 
  -1  -6  14       26.87       41.87      4.61 o 
   0  -6  14        6.38        5.87      3.83 o 
   1  -6  14       77.23       91.32      5.31 o 
   2  -6  14       99.84       97.05      5.42 o 
   3  -6  14        2.12       -1.71      3.27 o 
  -3  -5  14      136.20      124.18      6.31 o 
  -2  -5  14        2.43        6.01      3.73 o 
  -1  -5  14      118.93      122.41      6.08 o 
   0  -5  14        1.60        1.83      3.31 o 
   1  -5  14       10.62       16.74      3.63 o 
   2  -5  14       17.82       18.20      3.27 o 
   3  -5  14       89.63       82.16      3.32 o 
  -3  -4  14       66.88       75.42      5.86 o 
  -2  -4  14       36.51       45.26      4.82 o 
  -1  -4  14      136.52      127.74      5.99 o 
   0  -4  14        5.28        4.63      3.69 o 
   1  -4  14      111.00      120.81      5.67 o 
   2  -4  14        8.53        5.74      2.77 o 
   3  -4  14       40.17       43.29      4.65 o 
  -3  -3  14        0.00       -3.16      3.62 o 
  -2  -3  14      174.46      168.17      6.86 o 
  -1  -3  14      120.52      126.28      6.06 o 
   0  -3  14       16.86       10.28      3.31 o 
   1  -3  14       12.33       10.24      3.15 o 
   2  -3  14       40.18       38.56      3.96 o 
  -3  -2  14        0.54       -3.64      3.64 o 
  -2  -2  14      161.13      166.85      6.94 o 
  -1  -2  14       57.65       65.45      4.84 o 
   0  -2  14       65.95       72.69      4.82 o 
   1  -2  14        7.57        3.09      3.27 o 
   2  -2  14      109.37      103.01      5.10 o 
  -2  -1  14        4.20       10.18      3.80 o 
  -1  -1  14      106.41      127.08      5.91 o 
   0  -1  14       28.52       38.13      3.88 o 
   1  -1  14        1.02        3.50      3.11 o 
   2  -1  14       37.59       44.18      3.07 o 
  -2   0  14       60.72       63.71      4.73 o 
  -1   0  14       24.91       31.65      3.76 o 
   0   0  14       35.84       33.74      3.58 o 
   1   0  14       41.12       38.15      2.91 o 
  -2   1  14       17.95       15.75      3.90 o 
  -1   1  14       43.32       33.57      3.64 o 
   0   1  14       35.89       35.95      3.87 o 
   1   1  14        3.19        5.08      3.80 o 
   0 -10  15       32.30       34.29      4.41 o 
   1 -10  15       77.73       67.27      8.84 o 
  -1  -9  15       72.49       94.29      5.55 o 
   0  -9  15       84.02       76.52      5.32 o 
   1  -9  15        0.54        1.10      3.55 o 
  -2  -8  15        3.39       14.00      4.15 o 
  -1  -8  15      111.89      113.87      6.16 o 
   0  -8  15       33.18       37.61      4.18 o 
   1  -8  15       36.22       41.67      4.11 o 
   2  -8  15       83.62       88.81      5.57 o 
  -2  -7  15       29.56       30.63      4.93 o 
  -1  -7  15       98.46      110.82      5.95 o 
   0  -7  15       33.24       39.37      4.55 o 
   1  -7  15      141.34      148.95      6.22 o 
   2  -7  15        6.87        1.07      3.28 o 
  -2  -6  15        9.62       10.88      3.87 o 
  -1  -6  15       60.71       66.55      5.39 o 
   0  -6  15       43.08       43.82      4.48 o 
   1  -6  15        0.01        5.39      3.43 o 
   2  -6  15       75.28       71.47      4.68 o 
  -2  -5  15       28.85       37.48      4.63 o 
  -1  -5  15      112.50      114.00      6.04 o 
   0  -5  15        9.89       15.90      3.87 o 
   1  -5  15        0.91       -0.73      3.61 o 
   2  -5  15      180.32      186.08      7.06 o 
  -2  -4  15        2.19        2.35      3.55 o 
  -1  -4  15       29.07       28.65      4.16 o 
   0  -4  15      121.08      127.55      5.80 o 
   1  -4  15        5.26       -0.57      3.66 o 
   2  -4  15       16.77       14.91      3.47 o 
  -2  -3  15        4.57       -3.76      3.76 o 
  -1  -3  15        7.93        5.82      3.43 o 
   0  -3  15      101.24       88.93      5.13 o 
   1  -3  15        2.72       -0.68      3.07 o 
   2  -3  15        1.84       19.22      2.75 o 
  -2  -2  15       12.83       14.15      4.12 o 
  -1  -2  15       23.41       21.36      4.08 o 
   0  -2  15        1.26       10.68      3.89 o 
   1  -2  15       54.94       63.59      4.73 o 
  -1  -1  15       68.07       90.12      5.50 o 
   0  -1  15        5.77        3.34      2.82 o 
   1  -1  15       31.52       15.28      3.53 o 
   0   0  15       44.74       34.20      3.82 o 
   0  -8  16      105.42      119.53      6.20 o 
  -1  -7  16       11.44       14.80      4.14 o 
   0  -7  16      116.64      128.57      6.24 o 
   1  -7  16        6.46       10.74      3.93 o 
  -1  -6  16       14.32        8.58      3.86 o 
   0  -6  16      102.49       98.34      5.15 o 
   1  -6  16      218.43      223.19      7.59 o 
  -1  -5  16        8.44       -1.21      4.04 o 
   0  -5  16        5.01        3.48      3.80 o 
   1  -5  16       95.69       84.30      5.57 o 
  -1  -4  16       19.86       20.98      3.85 o 
   0  -4  16        1.20        3.30      3.80 o 
   0  -3  16       53.85       72.36      5.33 o 
                                                 
